# Supplementary material for: Nuclear Receptors and Stress Response Pathways Associated with the Development of Oral Mucositis Induced by Antineoplastic Agents
Source: Pharmaceuticals (Basel). 2024 Aug 20;17(8):1086. doi: 10.3390/ph17081086 (PMC11358984; doi:10.3390/ph17081086)
Supplement: Supplementary file 1 [file pharmaceuticals-17-01086-s001.zip]

Archive with 2 entries (2 files):
- Supplementary Table S1.Univariate analysis to identify MIEs associated with antineoplastic agent-induced stomatitis_.xlsx
- Supplementary Table S2.The MIE activity values using Toxicity Predictor.xlsx
