# Supplementary material for: Nuclear Receptors and Stress Response Pathways Associated with the Development of Oral Mucositis Induced by Antineoplastic Agents
Source: Pharmaceuticals (Basel). 2024 Aug 20;17(8):1086. doi: 10.3390/ph17081086 (PMC11358984; doi:10.3390/ph17081086)
Supplement: Supplementary file 1 [file pharmaceuticals-17-01086-s001.zip › Supplementary Table S1.Univariate analysis to identify MIEs associated with antineoplastic agent-induced stomatitis_.xlsx]

## Sheet: Sheet1
		活性(activity)0							活性(activity)0
MIEs	p-Value	平均 (Average) 0	Average	下側(lower) 95% 0	上側(upper)95% 0			95% Confidence Interval	平均 (Average) 1	Average	下側(lower) 95% 1	上側(upper)95% 1			95% Confidence Interval
PXR agonist	0.0178	0.749475	0.75	0.56236	0.93659	0.56	0.94	0.56-0.94	0.431416	0.43	0.24735	0.61549	0.25	0.62	0.25-0.62
TRHR agonist	0.0195	0.465895	0.47	0.29957	0.63222	0.3	0.63	0.3-0.63	0.789311	0.79	0.57552	1.00311	0.58	1	0.58-1
ARlbd agonist	0.0244	0.529086	0.53	0.3881	0.67007	0.39	0.67	0.39-0.67	0.977073	0.98	0.61418	1.33996	0.61	1.34	0.61-1.34
ARant agonist	0.0331	0.537657	0.54	0.39821	0.67711	0.4	0.68	0.4-0.68	0.996817	1	0.59871	1.39492	0.6	1.39	0.6-1.39
HSR activator	0.0548	0.62052	0.62	0.48444	0.75659	0.48	0.76	0.48-0.76	0.076825	0.08	-0.46125	0.6149	-0.46	0.61	-0.46-0.61
TSHR antagonist	0.0848	0.693599	0.69	0.51478	0.87241	0.51	0.87	0.51-0.87	0.460417	0.46	0.26414	0.65669	0.26	0.66	0.26-0.66
ATAD5 inducer	0.0899	0.515845	0.52	0.35957	0.67212	0.36	0.67	0.36-0.67	0.769209	0.77	0.52117	1.01725	0.52	1.02	0.52-1.02
FXR antagonist	0.1597	0.443158	0.44	0.20138	0.68494	0.2	0.68	0.2-0.68	0.650007	0.65	0.49152	0.80849	0.49	0.81	0.49-0.81
VDR antagonist	0.1626	0.422883	0.42	0.15557	0.6902	0.16	0.69	0.16-0.69	0.641629	0.64	0.48898	0.79428	0.49	0.79	0.49-0.79
ERaant agonist	0.1773	0.599591	0.6	0.46588	0.7333	0.47	0.73	0.47-0.73	-0.117286	-0.12	-1.15297	0.9184	-1.15	0.92	-1.15-0.92
ROR antagonist	0.1803	0.467486	0.47	0.24666	0.68831	0.25	0.69	0.25-0.69	0.65573	0.66	0.48988	0.82158	0.49	0.82	0.49-0.82
ERR antagonist	0.1989	0.646145	0.65	0.48626	0.80603	0.49	0.81	0.49-0.81	0.458952	0.46	0.22124	0.69667	0.22	0.7	0.22-0.7
PPARd agonist	0.2142	0.617202	0.62	0.47659	0.75782	0.48	0.76	0.48-0.76	0.348532	0.35	-0.0529	0.74996	-0.05	0.75	-0.05-0.75
TGFb agonist	0.2363	0.552441	0.55	0.40725	0.69763	0.41	0.7	0.41-0.7	0.768369	0.77	0.44048	1.09626	0.44	1.1	0.44-1.1
Shh antagonist	0.237	0.691651	0.69	0.47386	0.90944	0.47	0.91	0.47-0.91	0.526454	0.53	0.35898	0.69393	0.36	0.69	0.36-0.69
GR agonist	0.2894	0.552435	0.55	0.40419	0.70068	0.4	0.7	0.4-0.7	0.732403	0.73	0.43285	1.03196	0.43	1.03	0.43-1.03
TSHR agonistantagonist	0.2899	0.530272	0.53	0.35968	0.70087	0.36	0.7	0.36-0.7	0.676588	0.68	0.46477	0.88841	0.46	0.89	0.46-0.89
RAR antagonist	0.3192	0.671383	0.67	0.45949	0.88328	0.46	0.88	0.46-0.88	0.533648	0.53	0.36299	0.7043	0.36	0.7	0.36-0.7
Erfulls antagonist	0.3198	0.669395	0.67	0.46038	0.87841	0.46	0.88	0.46-0.88	0.53247	0.53	0.36025	0.70469	0.36	0.7	0.36-0.7
TSHR agonist	0.3407	0.554345	0.55	0.40448	0.70421	0.4	0.7	0.4-0.7	0.711509	0.71	0.42353	0.99948	0.42	1	0.42-1
CaspC inducer	0.3458	0.518693	0.52	0.32246	0.71493	0.32	0.71	0.32-0.71	0.646508	0.65	0.46575	0.82726	0.47	0.83	0.47-0.83
ERRPGC antagonist	0.3614	0.628256	0.63	0.46926	0.78725	0.47	0.79	0.47-0.79	0.493778	0.49	0.25123	0.73633	0.25	0.74	0.25-0.74
ERfull antagonist	0.381	0.655005	0.66	0.45386	0.85615	0.45	0.86	0.45-0.86	0.535671	0.54	0.3584	0.71294	0.36	0.71	0.36-0.71
TR antagonist	0.4021	0.561281	0.56	0.41436	0.7082	0.41	0.71	0.41-0.71	0.708557	0.71	0.39532	1.0218	0.4	1.02	0.4-1.02
CAR antagonist	0.4051	0.52109	0.52	0.31468	0.7275	0.31	0.73	0.31-0.73	0.635249	0.64	0.46129	0.80921	0.46	0.81	0.46-0.81
TRHR antagonist	0.4241	0.562035	0.56	0.41459	0.70948	0.41	0.71	0.41-0.71	0.700921	0.7	0.39227	1.00957	0.39	1.01	0.39-1.01
GR antagonist	0.459	0.608205	0.61	0.46453	0.75188	0.46	0.75	0.46-0.75	0.464859	0.46	0.11181	0.81791	0.11	0.82	0.11-0.82
p53 agonist	0.4657	0.529333	0.53	0.32283	0.73584	0.32	0.74	0.32-0.74	0.629394	0.63	0.45536	0.80343	0.46	0.8	0.46-0.8
AhR agonist	0.4801	0.613488	0.61	0.4624	0.76458	0.46	0.76	0.46-0.76	0.499006	0.5	0.21782	0.78019	0.22	0.78	0.22-0.78
ERlbd antagonist	0.4813	0.651976	0.65	0.42866	0.8753	0.43	0.88	0.43-0.88	0.552509	0.55	0.38676	0.71825	0.39	0.72	0.39-0.72
ARlbd antagonist	0.492	0.546451	0.55	0.36817	0.72473	0.37	0.72	0.37-0.72	0.639957	0.64	0.43989	0.84002	0.44	0.84	0.44-0.84
ERb agonist	0.497	0.575678	0.58	0.43798	0.71338	0.44	0.71	0.44-0.71	0.761134	0.76	0.24134	1.28093	0.24	1.28	0.24-1.28
ERRPGC agonist	0.5431	0.567141	0.57	0.41808	0.7162	0.42	0.72	0.42-0.72	0.669513	0.67	0.37342	0.96561	0.37	0.97	0.37-0.97
Arom antagonist	0.5535	0.639329	0.64	0.42249	0.85617	0.42	0.86	0.42-0.86	0.556674	0.56	0.38798	0.72537	0.39	0.73	0.39-0.73
ERR agonist	0.5656	0.603644	0.6	0.45989	0.7474	0.46	0.75	0.46-0.75	0.492398	0.49	0.13914	0.84566	0.14	0.85	0.14-0.85
MMP disruptor	0.5688	0.625735	0.63	0.43895	0.81252	0.44	0.81	0.44-0.81	0.548679	0.55	0.3588	0.73855	0.36	0.74	0.36-0.74
H2AX agonist	0.651	0.568047	0.57	0.4094	0.7267	0.41	0.73	0.41-0.73	0.635118	0.64	0.38991	0.88033	0.39	0.88	0.39-0.88
Erb antagonist	0.688	0.566465	0.57	0.39694	0.73599	0.4	0.74	0.4-0.74	0.622342	0.62	0.40695	0.83774	0.41	0.84	0.41-0.84
CAR agonist	0.7175	0.600778	0.6	0.45006	0.75149	0.45	0.75	0.45-0.75	0.541581	0.54	0.25662	0.82655	0.26	0.83	0.26-0.83
AP1 agonist	0.7197	0.599641	0.6	0.45149	0.74779	0.45	0.75	0.45-0.75	0.537932	0.54	0.23329	0.84257	0.23	0.84	0.23-0.84
PR agonist	0.7227	0.58342	0.58	0.44795	0.71889	0.45	0.72	0.45-0.72	0.718194	0.72	-0.01759	1.45398	-0.02	1.45	-0.02-1.45
HDAC antagonist	0.7411	0.596099	0.6	0.45405	0.73815	0.45	0.74	0.45-0.74	0.52739	0.53	0.14312	0.91166	0.14	0.91	0.14-0.91
FXR agonist	0.7438	0.566093	0.57	0.37919	0.75299	0.38	0.75	0.38-0.75	0.61031	0.61	0.42032	0.8003	0.42	0.8	0.42-0.8
ARE agonist	0.7669	0.611891	0.61	0.40376	0.82002	0.4	0.82	0.4-0.82	0.571136	0.57	0.39769	0.74458	0.4	0.74	0.4-0.74
CaspH inducer	0.775	0.609062	0.61	0.41121	0.80691	0.41	0.81	0.41-0.81	0.570223	0.57	0.38997	0.75048	0.39	0.75	0.39-0.75
NFkB agonist	0.7782	0.572324	0.57	0.40046	0.74419	0.4	0.74	0.4-0.74	0.611217	0.61	0.40025	0.82219	0.4	0.82	0.4-0.82
TGFb antagonist	0.7945	0.568287	0.57	0.36922	0.76735	0.37	0.77	0.37-0.77	0.603713	0.6	0.42435	0.78308	0.42	0.78	0.42-0.78
Arfulls antagonist	0.8611	0.575267	0.58	0.38087	0.76967	0.38	0.77	0.38-0.77	0.598985	0.6	0.41594	0.78203	0.42	0.78	0.42-0.78
PR antagonist	0.9488	0.584618	0.58	0.41865	0.75059	0.42	0.75	0.42-0.75	0.593686	0.59	0.37006	0.81731	0.37	0.82	0.37-0.82
PPARg agonist	0.9753	0.589209	0.59	0.42985	0.74857	0.43	0.75	0.43-0.75	0.58465	0.58	0.34154	0.82776	0.34	0.83	0.34-0.83
PPARg antagonist	0.9841	0.589333	0.59	0.39023	0.78843	0.39	0.79	0.39-0.79	0.586626	0.59	0.40723	0.76602	0.41	0.77	0.41-0.77
ERlbd agonist	0.9877	0.58814	0.59	0.44945	0.72683	0.45	0.73	0.45-0.73	0.584204	0.58	0.10235	1.06606	0.1	1.07	0.1-1.07
ARfull antagonist	0.9962	0.58749	0.59	0.39077	0.78421	0.39	0.78	0.39-0.78	0.588135	0.59	0.40693	0.76934	0.41	0.77	0.41-0.77

## Sheet: Sheet2
Supplementary Table S1. Univariate analysis to identify MIEs associated with oral mucositis.
MIEs	p-Value	lnROR with no activity		lnROR with activity
		Mean Value	95% Confidence Interval	Mean Value	95% Confidence Interval
PXR agonist	0.0178	0.75	0.56-0.94	0.43	0.25-0.62
TRHR agonist	0.0195	0.47	0.3-0.63	0.79	0.58-1
ARlbd agonist	0.0244	0.53	0.39-0.67	0.98	0.61-1.34
ARant agonist	0.0331	0.54	0.4-0.68	1	0.6-1.39
HSR activator	0.0548	0.62	0.48-0.76	0.08	-0.46-0.61
TSHR antagonist	0.0848	0.69	0.51-0.87	0.46	0.26-0.66
ATAD5 inducer	0.0899	0.52	0.36-0.67	0.77	0.52-1.02
FXR antagonist	0.1597	0.44	0.2-0.68	0.65	0.49-0.81
VDR antagonist	0.1626	0.42	0.16-0.69	0.64	0.49-0.79
ERaant agonist	0.1773	0.6	0.47-0.73	-0.12	-1.15-0.92
ROR antagonist	0.1803	0.47	0.25-0.69	0.66	0.49-0.82
ERR antagonist	0.1989	0.65	0.49-0.81	0.46	0.22-0.7
PPARd agonist	0.2142	0.62	0.48-0.76	0.35	-0.05-0.75
TGFb agonist	0.2363	0.55	0.41-0.7	0.77	0.44-1.1
Shh antagonist	0.237	0.69	0.47-0.91	0.53	0.36-0.69
GR agonist	0.2894	0.55	0.4-0.7	0.73	0.43-1.03
TSHR agonistantagonist	0.2899	0.53	0.36-0.7	0.68	0.46-0.89
RAR antagonist	0.3192	0.67	0.46-0.88	0.53	0.36-0.7
ERfulls antagonist	0.3198	0.67	0.46-0.88	0.53	0.36-0.7
TSHR agonist	0.3407	0.55	0.4-0.7	0.71	0.42-1
CaspC inducer	0.3458	0.52	0.32-0.71	0.65	0.47-0.83
ERRPGC antagonist	0.3614	0.63	0.47-0.79	0.49	0.25-0.74
ERfull antagonist	0.381	0.66	0.45-0.86	0.54	0.36-0.71
TR antagonist	0.4021	0.56	0.41-0.71	0.71	0.4-1.02
CAR antagonist	0.4051	0.52	0.31-0.73	0.64	0.46-0.81
TRHR antagonist	0.4241	0.56	0.41-0.71	0.7	0.39-1.01
GR antagonist	0.459	0.61	0.46-0.75	0.46	0.11-0.82
p53 agonist	0.4657	0.53	0.32-0.74	0.63	0.46-0.8
AhR agonist	0.4801	0.61	0.46-0.76	0.5	0.22-0.78
ERlbd antagonist	0.4813	0.65	0.43-0.88	0.55	0.39-0.72
ARlbd antagonist	0.492	0.55	0.37-0.72	0.64	0.44-0.84
ERb agonist	0.497	0.58	0.44-0.71	0.76	0.24-1.28
ERRPGC agonist	0.5431	0.57	0.42-0.72	0.67	0.37-0.97
Arom antagonist	0.5535	0.64	0.42-0.86	0.56	0.39-0.73
ERR agonist	0.5656	0.6	0.46-0.75	0.49	0.14-0.85
MMP disruptor	0.5688	0.63	0.44-0.81	0.55	0.36-0.74
H2AX agonist	0.651	0.57	0.41-0.73	0.64	0.39-0.88
ERb antagonist	0.688	0.57	0.4-0.74	0.62	0.41-0.84
CAR agonist	0.7175	0.6	0.45-0.75	0.54	0.26-0.83
AP1 agonist	0.7197	0.6	0.45-0.75	0.54	0.23-0.84
PR agonist	0.7227	0.58	0.45-0.72	0.72	-0.02-1.45
HDAC antagonist	0.7411	0.6	0.45-0.74	0.53	0.14-0.91
FXR agonist	0.7438	0.57	0.38-0.75	0.61	0.42-0.8
ARE agonist	0.7669	0.61	0.4-0.82	0.57	0.4-0.74
CaspH inducer	0.775	0.61	0.41-0.81	0.57	0.39-0.75
NFkB agonist	0.7782	0.57	0.4-0.74	0.61	0.4-0.82
TGFb antagonist	0.7945	0.57	0.37-0.77	0.6	0.42-0.78
ARfulls antagonist	0.8611	0.58	0.38-0.77	0.6	0.42-0.78
PR antagonist	0.9488	0.58	0.42-0.75	0.59	0.37-0.82
PPARg agonist	0.9753	0.59	0.43-0.75	0.58	0.34-0.83
PPARg antagonist	0.9841	0.59	0.39-0.79	0.59	0.41-0.77
ERlbd agonist	0.9877	0.59	0.45-0.73	0.58	0.1-1.07
ARfull antagonist	0.9962	0.59	0.39-0.78	0.59	0.41-0.77
PXR, human pregnane X receptor; TRHR, thyrotropin releasing hormone receptor; ARlbd, androgen receptor lbd; ARant, androgen receptor with antagonist; HSR, heat shock response; TSHR, thyroid stimulating hormone receptor; ATAD5, ATAD5 genotoxic; FXR, farnesoid-X-receptor; VDR, vitamin D receptor; ERaant, estrogen receptor alpha with antagonist; ROR, retinoid-related orphan receptor gamma; ERR, estr…

## Sheet: Sheet3
PXR	human pregnane X receptor	PXR, human pregnane X receptor
TRHR	thyrotropin releasing hormone receptor	TRHR, thyrotropin releasing hormone receptor
ARlbd	androgen receptor lbd	ARlbd, androgen receptor lbd
ARant	androgen receptor with antagonist	ARant, androgen receptor with antagonist
HSR	heat shock response	HSR, heat shock response
TSHR	thyroid stimulating hormone receptor	TSHR, thyroid stimulating hormone receptor
ATAD5	ATAD5 genotoxic	ATAD5, ATAD5 genotoxic
FXR	farnesoid-X-receptor	FXR, farnesoid-X-receptor
VDR	vitamin D receptor	VDR, vitamin D receptor
ERaant	estrogen receptor alpha with antagonist	ERaant, estrogen receptor alpha with antagonist
ROR	retinoid-related orphan receptor gamma	ROR, retinoid-related orphan receptor gamma
ERR	estrogen related receptor	ERR, estrogen related receptor
PPARd	peroxisome proliferator-activated receptor delta	PPARd, peroxisome proliferator-activated receptor delta
TGFb	transforming growth factor beta	TGFb, transforming growth factor beta
Shh	sonic hedgehog signaling	Shh, sonic hedgehog signaling
GR	glucocorticoid receptor	GR, glucocorticoid receptor
RAR	retinoic acid receptor	RAR, retinoic acid receptor
ERfulls	estrogen receptor alpha with stimulator	ERfulls, estrogen receptor alpha with stimulator
CaspC	caspase-3/7 in CHO-K1	CaspC, caspase-3/7 in CHO-K1
ERRPGC	estrogen related receptor with PGC	ERRPGC, estrogen related receptor with PGC
ERfull	estrogen receptor alpha full	ERfull, estrogen receptor alpha full
TR	thyroid receptor	TR, thyroid receptor
CAR	constitutive androstane receptor	CAR, constitutive androstane receptor
AhR	aryl hydrocarbon receptor	AhR, aryl hydrocarbon receptor
ERlbd	estrogen receptor alpha lbd	ERlbd, estrogen receptor alpha lbd
ERb	estrogen receptor beta	ERb, estrogen receptor beta
Arom	aromatase	Arom, aromatase
MMP	mitochondrial membrane potential	MMP, mitochondrial membrane potential
H2AX	histone variant H2AX	H2AX, histone variant H2AX
AP1	activator protein-1	AP1, activator protein-1
PR	progesterone receptor	PR, progesterone receptor
HDAC	histone deacetylase	HDAC, histone deacetylase
ARE	antioxidant response element	ARE, antioxidant response element
CaspH	caspase-3/7 in HepG2	CaspH, caspase-3/7 in HepG2
ARfulls	androgen receptor with stimulator	ARfulls, androgen receptor with stimulator
PPARg	peroxisome proliferator-activated receptor gamma	PPARg, peroxisome proliferator-activated receptor gamma
ARfull	androgen receptor full	ARfull, androgen receptor full

## Sheet: Sheet4
	PXR, human pregnane X receptor		PXR, human pregnane X receptor; TRHR, thyrotropin releasing hormone receptor; ARlbd, androgen receptor lbd; ARant, androgen receptor with antagonist; HSR, heat shock response; TSHR, thyroid stimulating hormone receptor; ATAD5, ATAD5 genotoxic; FXR, farnesoid-X-receptor; VDR, vitamin D receptor; ERaant, estrogen receptor alpha with antagonist; ROR, retinoid-related orphan receptor gamma; ERR, estr…
	TRHR, thyrotropin releasing hormone receptor
	ARlbd, androgen receptor lbd
	ARant, androgen receptor with antagonist
	HSR, heat shock response
	TSHR, thyroid stimulating hormone receptor
	ATAD5, ATAD5 genotoxic
	FXR, farnesoid-X-receptor
	VDR, vitamin D receptor
	ERaant, estrogen receptor alpha with antagonist
	ROR, retinoid-related orphan receptor gamma
	ERR, estrogen related receptor
	PPARd, peroxisome proliferator-activated receptor delta
	TGFb, transforming growth factor beta
	Shh, sonic hedgehog signaling
	GR, glucocorticoid receptor
	RAR, retinoic acid receptor
	ERfulls, estrogen receptor alpha with stimulator
	CaspC, caspase-3/7 in CHO-K1
	ERRPGC, estrogen related receptor with PGC
	ERfull, estrogen receptor alpha full
	TR, thyroid receptor
	CAR, constitutive androstane receptor
	AhR, aryl hydrocarbon receptor
	ERlbd, estrogen receptor alpha lbd
	ERb, estrogen receptor beta
	Arom, aromatase
	MMP, mitochondrial membrane potential
	H2AX, histone variant H2AX
	AP1, activator protein-1
	PR, progesterone receptor
	HDAC, histone deacetylase
	ARE, antioxidant response element
	CaspH, caspase-3/7 in HepG2
	ARfulls, androgen receptor with stimulator
	PPARg, peroxisome proliferator-activated receptor gamma
	ARfull, androgen receptor full
