# Supplementary material for: Nuclear Receptors and Stress Response Pathways Associated with the Development of Oral Mucositis Induced by Antineoplastic Agents
Source: Pharmaceuticals (Basel). 2024 Aug 20;17(8):1086. doi: 10.3390/ph17081086 (PMC11358984; doi:10.3390/ph17081086)
Supplement: Supplementary file 1 [file pharmaceuticals-17-01086-s001.zip › Supplementary Table S2.The MIE activity values using Toxicity Predictor.xlsx]

## Sheet: Sheet1
term report	ATAD5_ind_normalized_40	p53_ago_normalized_40	MMP_disr_normalized_40	GR_ago_normalized_40	GR_ant_normalized_40	Arlbd_ago_normalized_40	ARfull_ant_normalized_40	Arlbd_ant_normalized_40	TR_ant_normalized_40	ERlbd_ago_normalized_40	ERlbd_ant_normalized_40	ERfull_ant_normalized_40	AhR_ago_normalized_40	Arom_ant_normalized_40	PPARg_ago_normalized_40	PPARg_ant_normalized_40	ARE_ago_normalized_40	PPARd_ago_normalized_40	HSR_act_normalized_40	FXR_ago_normalized_40	FXR_ant_normalized_40	VDR_ant_normalized_40	NFkB_ago_normalized_40	ROR_ant_normalized_40	AP1_ago_normalized_40	RAR_ant_normalized_40	CAR_ago_normalized_40	CAR_ant_normalized_40	TSHR_ago_normalized_40	H2AX_ago_normalized_40	Arfulls_ant_normalized_40	Erfulls_ant_normalized_40	ARant_ago_normalized_40	HDAC_ant_normalized_40	ERaant_ago_normalized_40	Shh_ant_normalized_40	TSHR_agoant_normalized_40	ERb_ago_normalized_40	TSHR_ant_normalized_40	Erb_ant_normalized_40	ERRPGC_ant_normalized_40	ERRPGC_ago_normalized_40	ERR_ant_normalized_40	ERR_ago_normalized_40	TRHR_ago_normalized_40	PR_ant_normalized_40	TGFb_ant_normalized_40	PXR_ago_normalized_40	CaspH_ind_normalized_40
AFATINIB	0	0	1	0	0	0	0	1	0	0	1	1	0	1	1	1	1	0	0	1	1	1	1	1	0	1	1	1	0	0	1	1	1	0	0	1	0	0	0	1	0	1	1	0	0	1	1	1	1
CABOZANTINIB	1	1	1	1	0	0	1	0	0	0	1	0	0	1	1	1	0	1	0	1	1	1	0	1	0	1	0	1	0	1	1	1	0	0	0	0	0	0	0	1	1	0	1	0	0	1	1	1	1
CAPECITABINE	0	1	0	1	0	0	1	0	0	0	1	0	0	0	0	1	0	0	0	0	1	1	0	0	0	0	0	1	0	0	0	0	0	0	0	0	1	0	0	0	0	0	0	0	0	0	0	0	0
EVEROLIMUS	0	0	1	0	0	1	1	1	1	0	1	1	0	1	0	0	1	0	0	1	1	1	1	1	0	1	0	0	1	0	1	1	0	0	0	1	1	0	1	1	0	0	0	0	1	0	1	0	1
FLUOROURACIL	1	1	0	0	0	0	0	0	1	0	0	0	0	0	0	0	0	0	0	0	0	0	0	0	0	0	0	1	0	0	0	0	0	0	0	0	0	0	0	0	0	0	0	0	0	0	0	0	0
IRINOTECAN	0	1	1	0	1	0	1	1	0	0	1	1	0	1	0	1	0	1	0	1	1	1	1	1	0	1	0	1	0	1	1	1	0	0	0	1	0	0	1	0	1	0	1	0	1	0	1	1	1
METHOTREXATE	0	1	0	0	0	0	0	0	0	0	0	0	0	0	0	0	0	0	0	0	1	1	1	0	0	0	0	1	0	1	0	0	0	0	0	0	1	0	0	0	1	0	1	0	1	1	0	0	0
PALBOCICLIB	0	0	0	1	0	0	1	1	0	0	1	1	1	1	1	1	1	0	0	1	1	1	1	1	0	1	1	1	0	0	1	1	1	0	0	1	0	0	0	1	1	1	0	0	1	1	1	1	1
SUNITINIB	0	0	0	0	0	0	1	0	0	0	0	1	0	1	0	1	1	0	0	1	0	1	0	1	1	1	0	1	0	0	1	1	0	0	0	1	1	0	0	0	0	0	0	0	1	0	0	0	1
ACLARUBICIN	0	1	1	1	0	1	1	1	0	0	1	1	0	1	0	0	1	0	0	1	1	1	1	1	1	1	0	1	0	0	0	0	0	1	0	1	1	0	1	1	0	1	0	0	1	1	1	0	1
BELZUTIFAN	1	0	1	0	0	0	1	1	0	0	1	1	1	1	0	1	1	0	0	0	1	1	0	1	0	1	1	0	0	0	0	0	1	1	0	1	0	0	0	1	0	1	0	0	1	1	1	0	0
ENTINOSTAT	1	1	1	1	1	0	0	0	0	0	1	0	0	1	1	1	0	0	0	1	1	1	0	0	0	0	0	1	0	0	0	1	0	1	0	1	1	0	0	0	0	0	0	1	0	1	1	1	0
FEDRATINIB	0	0	1	0	0	0	0	1	0	0	1	0	0	1	0	1	1	0	0	1	1	1	1	1	0	1	0	1	1	0	1	1	0	0	0	1	1	1	1	1	0	0	0	0	0	0	0	1	1
MIDOSTAURIN	1	1	1	0	0	0	1	1	0	0	1	1	1	1	0	1	1	1	0	1	1	1	1	1	1	1	0	1	0	1	1	1	1	0	0	0	0	1	1	1	0	0	1	0	1	1	1	1	1
MITOTANE	0	0	1	0	0	0	0	0	0	1	0	0	0	0	0	0	0	0	0	0	0	0	0	0	0	1	1	0	1	0	1	0	0	0	0	0	0	0	0	0	0	0	0	0	0	1	0	0	0
NIMUSTINE	0	0	0	0	0	0	0	0	0	0	0	0	0	0	0	0	0	0	0	0	0	0	0	0	0	0	0	0	0	0	0	0	0	0	0	0	0	0	0	0	0	0	0	0	0	0	0	0	0
OMACETAXINE	0	1	0	0	0	0	1	0	0	0	1	1	0	0	0	1	0	0	0	0	1	1	0	0	0	1	1	1	0	1	1	0	0	0	0	1	0	0	0	0	0	0	0	0	1	1	0	0	0
QUIZARTINIB	0	1	1	0	0	0	1	0	0	0	1	1	0	0	0	1	1	1	0	1	1	1	1	1	0	1	0	0	0	0	1	1	0	0	0	1	0	0	1	0	0	0	0	0	0	1	0	1	1
SEMUSTINE	0	0	0	0	0	0	0	0	0	0	0	0	0	0	0	0	1	0	0	0	0	1	0	0	0	1	1	0	0	0	0	0	0	0	0	0	0	0	0	0	0	0	0	0	0	0	0	1	0
SOTORASIB	0	1	1	0	0	0	1	1	1	0	1	1	0	1	1	1	0	1	0	1	1	1	1	0	0	1	0	1	1	1	1	1	0	0	0	0	0	0	1	0	1	0	1	0	1	1	1	1	1
TALAZOPARIB	1	1	1	1	0	0	1	1	0	0	1	1	0	1	1	1	1	0	0	1	1	1	1	0	0	0	1	1	0	0	0	1	0	0	0	1	0	0	0	0	0	1	1	1	0	1	1	1	0
TEPOTINIB	0	0	1	0	0	0	1	0	0	0	1	1	0	1	1	0	1	0	0	1	1	1	1	1	0	1	0	0	1	0	1	1	0	0	0	1	0	0	1	1	0	0	0	0	0	1	1	1	1
TROFOSFAMIDE	0	0	0	0	0	0	1	0	0	0	0	1	0	1	0	0	1	0	0	0	0	0	0	0	0	0	1	0	0	0	0	1	0	0	0	0	0	0	1	0	0	0	0	0	0	0	0	0	0
DABRAFENIB	1	1	1	1	0	0	0	0	0	0	1	1	0	1	1	1	0	0	0	0	0	1	0	0	0	1	0	0	0	1	0	0	0	0	0	1	0	0	1	0	0	0	0	0	1	0	0	1	1
VORINOSTAT	1	1	0	0	1	0	0	0	1	0	0	1	0	0	0	0	0	0	0	0	0	0	0	0	0	1	0	0	0	0	0	1	0	1	0	1	0	0	0	0	0	1	1	0	0	1	0	1	1
CABAZITAXEL	0	1	1	0	1	0	0	1	0	0	1	1	0	1	0	1	1	0	0	0	1	1	0	1	0	1	0	1	0	0	1	1	0	0	0	1	1	0	1	1	1	0	0	0	1	0	1	0	1
GILTERITINIB	0	0	1	1	0	1	1	1	0	0	1	1	0	1	0	1	1	0	0	1	1	1	1	1	0	1	0	1	0	0	1	1	0	0	0	1	1	0	1	0	1	1	0	0	0	0	1	1	1
SELINEXOR	0	0	0	0	0	0	0	0	1	1	1	1	0	1	1	1	0	1	0	0	1	1	0	1	0	1	1	1	0	0	0	1	0	0	0	1	0	0	0	1	0	0	1	1	0	1	1	1	0
CLADRIBINE	0	1	0	0	0	0	0	0	0	0	1	0	0	0	0	0	1	0	0	0	1	1	0	1	0	0	0	1	0	1	0	0	0	0	0	0	1	0	0	0	0	1	1	0	1	0	0	0	0
TAZEMETOSTAT	0	0	1	0	0	0	1	0	0	0	1	1	1	1	0	1	1	0	0	1	0	1	1	1	0	1	0	0	0	0	1	1	0	0	0	1	0	1	1	0	1	0	1	0	0	0	1	1	1
BRIGATINIB	0	0	0	0	0	0	1	0	0	0	1	1	1	1	0	1	1	0	0	1	1	1	1	1	0	1	0	1	0	0	1	1	0	0	0	1	0	0	1	1	0	1	0	0	0	0	1	1	1
BEXAROTENE	0	0	1	0	0	0	0	0	0	0	1	0	0	0	0	0	0	0	0	0	0	0	0	0	0	1	0	1	0	0	0	0	0	0	0	0	0	0	0	0	0	0	0	0	0	1	0	0	1
VENETOCLAX	1	1	1	1	0	0	1	1	0	0	1	1	0	1	0	0	1	0	0	1	1	1	1	1	0	1	0	1	0	0	1	1	0	0	0	1	1	0	1	1	1	1	0	0	1	0	0	0	0
LURBINECTEDIN	1	1	1	1	0	0	1	1	0	0	1	1	0	1	0	1	1	0	0	0	1	1	0	1	1	1	0	1	0	1	0	1	0	1	0	1	1	0	1	1	0	0	0	0	1	0	1	0	1
ASCIMINIB	0	1	0	0	0	0	1	0	0	0	1	1	1	1	1	1	1	1	0	1	1	1	0	1	0	1	0	1	1	0	0	1	0	0	0	1	1	0	1	0	1	0	1	0	0	0	1	1	1
VALRUBICIN	1	1	1	1	0	1	1	1	0	0	1	1	0	1	0	1	0	1	0	1	1	1	1	1	0	1	0	1	1	1	0	0	0	1	0	0	1	1	1	0	0	1	0	0	1	1	1	0	1
ARSENIC TRIOXIDE	1	1	1	0	1	1	1	1	1	1	1	1	0	1	1	1	1	1	1	1	1	1	0	1	0	1	0	1	1	1	0	1	0	0	0	1	1	0	1	1	1	0	0	1	1	1	1	1	1
VELIPARIB	1	1	0	0	0	0	1	0	0	0	0	0	1	0	0	0	0	0	0	0	1	1	1	0	1	0	0	0	0	0	0	1	0	1	0	1	1	0	0	0	0	1	0	1	0	0	0	0	0
ENTRECTINIB	0	0	1	0	1	0	0	0	0	0	1	1	0	1	0	0	1	0	0	1	1	1	1	1	1	1	0	1	0	0	1	1	0	0	0	1	1	0	1	1	0	0	0	0	0	0	1	1	1
MITOGUAZONE	0	0	0	0	0	0	0	0	0	0	0	0	0	0	0	0	0	0	0	0	0	1	0	0	0	0	0	0	0	0	0	0	0	0	0	0	1	0	0	0	0	0	0	0	0	0	0	0	0
ACALABRUTINIB	0	1	1	0	0	0	1	1	0	0	1	1	0	1	1	1	0	0	0	1	0	1	1	1	0	1	0	1	0	0	1	1	1	0	0	1	0	0	1	1	1	0	1	0	1	1	1	1	1
AMSACRINE	0	1	1	0	0	0	0	1	0	0	0	0	0	0	0	1	1	1	0	0	1	1	1	1	1	1	1	0	0	0	1	1	0	0	0	1	0	0	0	1	1	0	1	0	1	1	1	1	0
IVOSIDENIB	0	1	1	0	0	0	1	1	0	0	1	1	0	1	1	1	0	0	0	1	1	1	1	1	0	1	0	1	0	1	0	1	1	0	0	0	0	0	1	1	1	0	1	0	1	1	1	1	1
ALITRETINOIN	0	0	0	0	1	0	1	0	0	0	1	1	0	1	1	1	1	1	1	1	1	0	0	0	0	0	1	0	0	0	1	1	0	0	1	1	0	0	1	0	0	0	0	0	0	0	0	1	1
ICOTINIB	0	1	1	0	0	1	0	1	1	0	1	1	1	1	0	1	1	0	0	1	1	1	0	1	0	1	1	1	1	0	0	1	0	0	0	1	0	0	1	1	1	0	0	0	0	0	1	1	0
RIPRETINIB	0	0	1	0	0	0	1	0	0	0	1	1	0	1	1	1	1	1	0	1	0	1	1	1	0	0	0	1	0	0	1	1	0	0	0	1	1	0	0	0	1	0	1	0	0	1	1	1	1
SELPERCATINIB	0	0	0	0	0	0	1	1	0	0	1	1	0	1	0	0	1	0	1	1	1	1	1	1	0	1	0	1	1	1	1	1	1	0	0	1	0	0	1	1	0	0	0	0	0	0	1	1	1
AZACITIDINE	0	1	0	0	1	0	0	0	0	0	1	0	0	0	0	0	1	0	0	0	1	1	0	1	0	1	0	1	0	1	1	0	0	0	0	0	1	0	0	1	0	1	1	1	0	0	1	1	0
BELINOSTAT	1	0	1	0	0	0	0	0	0	0	0	0	0	0	0	0	0	0	0	0	1	1	0	0	0	0	0	0	0	0	1	1	0	0	0	0	1	0	0	0	0	0	0	1	0	0	0	0	0
ENASIDENIB	0	1	0	1	0	0	1	1	1	0	1	1	0	1	1	1	0	0	0	0	1	1	1	1	0	0	0	1	1	1	1	1	0	0	0	1	1	0	1	0	1	0	1	0	0	1	0	1	0
ANAGRELIDE	0	1	0	0	0	0	1	1	0	0	0	1	1	0	0	0	0	0	0	0	0	1	0	0	0	0	0	0	0	0	1	0	0	0	0	1	0	0	0	0	0	0	0	0	0	1	0	0	0
PEXIDARTINIB	0	1	1	0	0	0	1	1	1	0	1	1	0	1	1	1	1	0	0	0	1	1	1	1	0	1	1	1	1	0	1	1	0	0	0	1	0	0	1	1	1	0	1	0	0	1	1	1	1
PIPOBROMAN	0	0	0	0	0	0	0	0	0	0	0	0	0	0	0	0	1	0	0	0	0	0	0	0	0	0	0	0	0	0	0	0	0	0	0	0	0	0	0	0	0	0	0	0	0	0	0	0	0
GLASDEGIB	0	1	1	0	0	0	1	0	0	0	1	1	1	1	0	0	1	0	0	1	1	0	1	1	1	1	0	1	0	0	0	1	0	0	0	0	1	0	1	0	1	0	0	0	0	0	1	1	1
LAROTRECTINIB	0	0	0	0	0	0	1	1	0	0	0	1	0	1	1	1	0	0	0	1	0	1	1	0	0	0	1	1	0	0	0	1	1	0	0	1	0	0	0	0	1	0	0	1	0	0	1	1	0
ALECTINIB	0	0	0	0	0	0	1	0	0	0	1	1	1	1	0	1	1	0	0	1	1	1	0	1	0	1	1	1	0	0	1	1	0	0	0	1	0	0	1	0	1	0	1	0	0	0	1	1	1
CEDIRANIB	0	0	1	0	0	0	1	0	0	0	1	1	1	1	0	1	1	0	0	1	1	1	1	1	0	1	0	0	0	0	1	1	1	0	0	1	0	0	1	1	1	1	1	0	0	0	1	1	1
SONIDEGIB	0	0	1	0	0	0	1	1	1	0	1	1	0	1	0	1	1	0	1	1	1	1	1	1	0	1	0	0	0	0	1	1	0	0	0	1	0	0	1	1	1	0	1	0	0	1	1	1	1
VOSAROXIN	1	1	0	0	0	0	0	1	0	0	0	0	0	1	1	1	1	0	0	0	1	1	0	0	0	0	1	1	0	0	0	1	1	0	0	0	0	0	0	0	1	1	0	0	1	0	1	0	1
ZANUBRUTINIB	0	0	1	0	0	0	1	1	1	0	1	1	0	1	1	1	1	0	0	1	1	1	0	1	0	1	0	0	0	0	1	1	0	0	0	1	0	0	1	0	1	0	0	0	0	1	1	1	1
PIXANTRONE	1	0	0	0	0	0	1	1	0	0	0	0	0	1	0	0	0	0	0	0	1	1	0	0	0	0	0	1	0	0	0	0	0	0	0	0	1	0	0	0	0	0	0	0	1	0	0	0	0
PANOBINOSTAT	0	0	1	0	0	0	1	0	1	0	1	0	1	1	1	1	0	0	0	1	1	0	0	1	1	1	0	1	0	0	1	1	0	0	0	1	1	0	1	0	0	0	0	1	0	0	1	1	1
TIVOZANIB	0	1	0	0	0	1	0	1	0	0	1	1	1	1	1	1	1	1	0	1	1	1	0	1	0	1	1	1	1	0	1	1	0	0	0	1	0	0	0	1	1	0	1	0	1	1	1	1	1
CHLORMETHINE	1	1	0	0	0	0	0	0	0	0	0	0	0	0	0	0	1	0	0	0	0	0	0	0	1	1	0	0	0	1	0	0	0	0	0	1	0	0	0	0	0	0	0	0	0	0	0	0	1
LORLATINIB	0	1	1	0	0	0	0	1	0	0	1	1	1	1	1	1	1	0	0	0	1	1	0	1	0	1	1	1	0	0	1	1	0	0	0	1	0	0	0	1	0	0	0	0	0	1	1	1	0
CHLORAMBUCIL	1	1	0	0	0	0	0	0	0	0	0	0	0	0	0	0	0	0	0	0	0	0	0	0	0	0	0	0	0	1	0	0	0	0	0	0	0	0	0	0	0	0	0	0	0	0	0	0	0
TREOSULFAN	0	0	0	0	0	0	0	0	0	0	0	0	0	0	0	0	1	0	0	0	0	1	0	0	0	0	0	0	0	0	0	0	0	0	0	1	0	0	0	0	0	0	0	0	0	0	0	0	0
METHYL AMINOLEVULINATE	0	0	0	0	0	0	0	0	0	0	0	0	0	0	0	0	0	0	0	0	0	0	0	0	0	0	0	0	0	0	0	0	0	0	0	0	0	0	0	0	0	0	0	0	0	0	0	0	0
RIDAFOROLIMUS	0	0	1	0	1	0	1	1	0	0	1	1	0	1	0	1	1	0	0	1	1	1	1	1	0	1	0	1	1	0	1	1	0	0	0	1	0	0	1	1	0	0	0	0	1	0	1	0	1
FLOXURIDINE	0	1	0	0	0	0	0	0	0	0	0	0	0	0	0	0	1	0	0	0	1	1	0	0	0	0	1	1	0	1	0	0	0	0	0	0	1	0	0	0	0	1	1	1	0	0	0	0	0
LOMUSTINE	0	0	0	0	0	0	0	0	0	0	0	0	0	0	0	0	0	0	0	0	0	0	0	0	0	0	0	0	0	0	0	0	0	0	0	0	0	0	0	0	0	0	0	0	0	0	0	0	0
CERITINIB	0	0	1	0	0	0	1	1	0	0	1	1	0	1	0	1	1	0	0	0	1	1	1	1	1	1	0	0	0	1	0	1	0	0	0	1	1	0	1	0	0	0	0	0	0	0	1	1	1
ESTRAMUSTINE	0	1	1	1	1	1	1	1	0	1	1	1	0	1	0	1	1	0	0	0	1	0	0	1	1	1	0	0	0	0	0	1	1	0	1	1	0	1	1	0	1	0	1	0	1	0	0	1	1
CAPMATINIB	0	1	1	1	0	0	1	0	1	0	1	1	1	1	1	1	1	0	0	1	1	1	1	1	0	1	1	1	0	0	1	1	0	1	0	1	0	0	1	1	1	1	1	0	0	0	0	1	0
BINIMETINIB	1	1	0	0	0	0	0	0	0	1	0	0	0	1	0	1	0	0	0	0	1	1	0	0	0	0	0	1	0	0	0	1	0	0	0	0	1	0	0	0	0	1	1	1	0	0	1	1	0
AMRUBICIN	1	1	1	1	0	1	1	0	0	1	1	0	0	1	0	1	0	0	0	1	1	1	0	1	0	1	0	1	1	1	1	0	0	0	0	1	1	1	0	1	0	1	1	0	0	1	1	0	1
TEMOZOLOMIDE	0	0	0	0	0	0	0	0	0	0	0	0	0	0	0	0	0	0	0	0	0	0	0	0	0	0	0	0	0	0	0	0	0	0	0	0	0	0	0	0	0	0	0	0	0	0	0	0	0
ALTRETAMINE	0	0	0	0	0	0	0	0	0	0	0	0	0	0	0	0	0	0	0	0	0	0	0	0	0	0	0	0	0	0	0	0	0	0	0	0	0	0	0	0	0	0	0	0	0	0	0	0	0
TRABECTEDIN	1	1	1	1	0	0	1	1	0	0	1	1	0	1	0	0	0	0	0	1	1	1	1	1	1	1	0	1	0	1	1	0	0	1	0	1	1	0	1	1	0	1	0	0	1	1	1	0	1
PENTOSTATIN	0	0	0	0	0	0	0	0	0	0	0	0	0	0	0	0	1	0	0	0	1	1	0	1	0	0	0	1	0	0	0	0	0	0	0	1	1	0	0	0	0	0	0	0	1	0	0	0	0
ROMIDEPSIN	0	0	0	0	1	0	0	0	0	0	0	0	0	1	1	0	1	1	0	1	1	1	0	1	0	1	0	0	0	1	0	0	0	0	0	0	1	0	1	0	0	0	0	0	1	0	0	1	0
SACITUZUMAB GOVITECAN	1	1	1	1	0	0	1	1	0	0	1	1	0	1	0	1	0	0	0	0	1	1	1	1	1	1	0	1	0	1	0	1	1	1	0	1	1	0	1	0	1	0	0	0	1	1	1	0	1
IMATINIB	0	0	1	0	0	0	0	0	0	0	0	0	1	0	0	0	0	0	0	0	1	0	0	0	0	0	1	0	0	0	1	0	0	0	0	1	0	0	1	1	0	0	0	0	0	1	0	1	0
OLAPARIB	0	0	0	0	1	0	1	1	0	0	1	1	0	1	1	0	1	0	0	0	1	1	1	1	0	1	0	1	0	0	1	1	0	0	0	1	0	0	0	1	0	0	1	1	0	1	1	1	1
AMINOLEVULINIC ACID	0	0	0	0	0	0	0	0	0	0	0	0	0	0	0	0	0	0	0	0	0	0	0	0	0	0	0	0	0	0	0	0	0	0	0	0	0	0	0	0	0	0	0	0	0	0	0	0	0
IXAZOMIB	0	1	0	0	0	0	1	1	0	0	1	0	0	1	0	1	1	0	0	0	0	1	0	0	0	0	0	0	0	1	1	0	1	0	0	1	1	0	0	0	0	0	0	0	0	0	0	0	1
MITOXANTRONE	1	1	0	0	0	0	0	1	0	0	1	0	0	0	0	0	0	0	0	0	1	0	0	0	0	1	0	1	0	1	1	0	0	0	0	1	0	0	0	0	0	0	1	0	0	1	1	0	1
TOPOTECAN	1	1	1	1	1	1	1	1	1	0	1	1	0	1	1	1	0	0	0	1	1	1	1	0	0	1	0	1	0	1	1	1	0	0	0	1	0	0	0	0	1	0	0	1	1	0	0	1	1
TRETINOIN	1	0	1	0	0	0	1	0	0	1	1	1	1	1	1	1	0	1	1	1	1	0	0	0	0	1	1	0	0	0	0	1	0	0	0	0	0	0	0	1	0	1	0	1	0	0	0	1	1
COPANLISIB	0	1	0	0	0	0	0	0	1	0	1	1	1	1	0	1	0	0	0	1	1	1	0	1	0	1	1	1	1	1	0	1	0	0	0	1	0	0	0	0	0	1	0	1	1	1	1	1	1
EPACADOSTAT	0	0	0	0	0	0	1	0	0	0	0	0	0	0	0	1	0	0	0	0	1	1	0	0	0	0	0	0	0	0	0	0	0	0	0	0	1	0	0	0	0	0	0	0	0	0	1	0	0
NINTEDANIB	0	1	1	0	0	0	0	0	0	0	1	0	1	1	0	1	1	0	0	1	0	1	1	1	0	1	0	0	0	0	1	1	0	0	0	1	0	0	1	1	0	1	1	0	0	0	1	1	1
BOSUTINIB	0	1	1	0	0	0	0	0	0	0	0	0	0	0	0	0	0	0	0	0	0	0	0	0	0	1	0	0	0	1	1	1	0	0	0	0	0	0	0	0	0	1	0	0	0	0	1	0	1
DUVELISIB	0	1	1	1	0	0	1	1	0	0	1	1	1	1	1	1	0	0	0	1	1	1	1	1	1	1	1	0	0	0	1	1	0	0	0	1	0	0	0	0	1	1	0	0	0	1	1	1	0
DACARBAZINE	0	0	0	0	0	0	0	0	0	0	0	0	0	0	0	0	0	0	0	0	0	0	0	0	0	0	0	0	0	0	0	0	0	0	0	0	0	0	0	0	0	0	0	0	0	0	0	0	0
ENCORAFENIB	0	1	0	0	0	0	1	0	0	0	1	0	0	0	0	0	0	0	0	1	0	1	0	1	0	0	0	1	0	1	1	1	0	0	0	1	1	0	1	0	0	0	0	0	0	0	0	0	1
PEMIGATINIB	1	1	1	0	0	0	0	1	0	0	1	1	1	1	1	1	0	0	0	1	1	1	0	1	0	0	1	1	0	0	1	1	0	1	0	1	1	0	1	1	0	0	0	1	1	0	1	1	1
SELUMETINIB	0	0	0	0	0	0	1	0	0	1	0	0	0	0	0	0	0	0	0	0	0	0	0	1	0	0	0	0	0	0	1	0	0	0	0	0	0	0	0	0	0	0	0	0	0	0	0	0	0
NELARABINE	0	1	0	0	0	0	0	0	0	0	1	0	0	0	0	0	1	0	0	0	1	1	0	1	0	0	0	1	0	1	0	0	0	0	0	0	1	0	0	0	0	0	0	0	1	1	0	0	0
VISMODEGIB	0	1	1	0	1	0	1	1	1	0	1	1	0	1	1	1	1	0	0	0	1	1	1	1	1	1	1	1	0	0	1	1	0	0	0	1	0	0	1	1	1	0	1	0	1	1	1	1	1
CRIZOTINIB	0	0	0	0	0	0	1	1	0	0	1	1	0	1	0	0	0	0	0	1	1	1	1	1	1	1	1	1	0	0	1	1	0	0	0	1	0	0	1	0	1	0	0	0	1	0	1	1	1
DECITABINE	0	0	0	0	0	0	0	0	0	0	0	0	0	0	0	0	0	0	0	0	1	1	0	1	0	0	0	1	0	1	0	0	0	0	0	0	1	0	0	0	0	0	1	0	1	0	0	0	0
CLOFARABINE	0	1	0	0	0	0	0	1	0	0	1	0	0	0	0	0	1	0	0	0	0	1	0	1	0	0	0	1	0	1	1	0	0	1	0	1	1	0	0	0	0	0	1	1	0	0	0	1	0
AVAPRITINIB	0	1	0	0	0	0	1	1	0	0	1	1	1	1	1	1	1	0	0	1	1	1	1	1	1	1	1	1	1	0	1	1	0	1	0	1	0	0	1	1	1	0	0	0	1	0	1	1	1
DASATINIB	0	0	1	0	0	0	1	1	1	0	1	1	0	1	1	1	1	0	0	1	1	1	0	1	0	1	0	0	0	0	1	1	0	0	0	1	0	0	1	0	1	0	0	0	0	1	1	1	1
STREPTOZOCIN	1	0	0	0	0	0	1	1	0	0	0	0	0	1	0	0	0	0	0	0	1	1	0	0	0	0	0	1	0	0	0	0	0	0	0	0	1	0	0	0	0	0	0	0	1	0	0	0	0
TIOGUANINE	0	0	1	0	0	0	1	0	1	0	1	0	1	1	1	1	0	0	0	1	1	0	0	1	1	1	0	1	0	0	1	1	0	0	0	1	1	0	1	0	0	0	0	1	0	0	1	1	1
MITOMYCIN	0	1	0	0	0	1	0	1	0	0	1	1	1	1	1	1	1	1	0	1	1	1	0	1	0	1	1	1	1	0	1	1	0	0	0	1	0	0	0	1	1	0	1	0	1	1	1	1	1
BORTEZOMIB	1	1	0	0	0	0	0	0	0	0	0	0	0	0	0	0	1	0	0	0	0	0	0	0	1	1	0	0	0	1	0	0	0	0	0	1	0	0	0	0	0	0	0	0	0	0	0	0	1
TENIPOSIDE	0	1	1	0	0	0	0	1	0	0	1	1	1	1	1	1	1	0	0	0	1	1	0	1	0	1	1	1	0	0	1	1	0	0	0	1	0	0	0	1	0	0	0	0	0	1	1	1	0
RALTITREXED	1	1	0	0	0	0	0	0	0	0	0	0	0	0	0	0	0	0	0	0	0	0	0	0	0	0	0	0	0	1	0	0	0	0	0	0	0	0	0	0	0	0	0	0	0	0	0	0	0
DAUNORUBICIN	0	0	0	0	0	0	0	0	0	0	0	0	0	0	0	0	1	0	0	0	0	1	0	0	0	0	0	0	0	0	0	0	0	0	0	1	0	0	0	0	0	0	0	0	0	0	0	0	0
CELECOXIB	0	0	0	0	0	0	0	0	0	0	0	0	0	0	0	0	0	0	0	0	0	0	0	0	0	0	0	0	0	0	0	0	0	0	0	0	0	0	0	0	0	0	0	0	0	0	0	0	0
IDELALISIB	0	0	1	0	1	0	1	1	0	0	1	1	0	1	0	1	1	0	0	1	1	1	1	1	0	1	0	1	1	0	1	1	0	0	0	1	0	0	1	1	0	0	0	0	1	0	1	0	1
FOTEMUSTINE	0	1	0	0	0	0	0	0	0	0	0	0	0	0	0	0	1	0	0	0	1	1	0	0	0	0	1	1	0	1	0	0	0	0	0	0	1	0	0	0	0	1	1	1	0	0	0	0	0
COBIMETINIB	0	0	0	0	0	0	0	0	0	0	0	0	0	0	0	0	0	0	0	0	0	0	0	0	0	0	0	0	0	0	0	0	0	0	0	0	0	0	0	0	0	0	0	0	0	0	0	0	0
PROCARBAZINE	0	0	1	0	0	0	1	1	0	0	1	1	0	1	0	1	1	0	0	0	1	1	1	1	1	1	0	0	0	1	0	1	0	0	0	1	1	0	1	0	0	0	0	0	0	0	1	1	1
BENDAMUSTINE	0	1	1	1	1	1	1	1	0	1	1	1	0	1	0	1	1	0	0	0	1	0	0	1	1	1	0	0	0	0	0	1	1	0	1	1	0	1	1	0	1	0	1	0	1	0	0	1	1
VANDETANIB	0	1	1	1	0	0	1	0	1	0	1	1	1	1	1	1	1	0	0	1	1	1	1	1	0	1	1	1	0	0	1	1	0	1	0	1	0	0	1	1	1	1	1	0	0	0	0	1	0
IDARUBICIN	1	1	1	1	0	1	1	1	0	0	1	0	0	1	0	1	0	0	0	1	1	1	0	1	0	1	0	1	1	1	0	0	0	0	0	1	1	1	0	1	0	1	1	0	0	0	1	0	1
DACOMITINIB	0	0	1	0	0	0	1	0	0	0	1	1	1	1	0	1	1	0	0	1	1	1	1	1	0	1	1	1	0	0	1	1	1	0	0	1	0	0	0	0	1	0	0	0	0	0	1	1	1
PONATINIB	0	0	1	1	0	0	1	0	0	0	1	1	0	1	0	1	1	0	0	1	1	1	1	1	0	1	0	1	1	0	1	1	0	0	0	1	0	0	1	1	0	0	1	0	0	0	1	1	1
VINFLUNINE	1	1	1	1	0	0	1	1	1	0	1	1	0	0	0	1	1	0	0	1	1	1	1	1	1	1	0	1	0	0	1	1	1	0	0	1	0	0	1	1	0	0	0	0	1	1	1	1	1
CARFILZOMIB	1	1	1	0	0	0	1	1	0	0	1	1	0	1	0	0	1	0	1	1	0	1	0	1	0	1	0	0	1	0	1	1	0	0	0	1	1	0	1	1	1	0	1	0	1	0	1	1	1
VEMURAFENIB	0	1	1	0	1	0	1	1	0	0	1	1	0	1	0	1	1	0	0	1	1	1	0	1	0	1	0	0	1	1	0	1	0	1	0	0	0	0	1	0	0	0	0	1	1	1	1	1	1
TRAMETINIB	1	0	1	0	1	0	1	1	0	0	1	1	0	1	1	1	0	0	0	1	1	1	1	1	0	1	0	1	1	0	1	1	0	0	0	0	0	0	1	1	1	0	1	0	0	1	1	1	1
ABEMACICLIB	0	0	0	1	0	0	1	0	0	0	1	1	1	1	0	1	1	0	0	1	1	1	1	1	1	1	0	1	0	0	1	1	0	0	0	1	0	0	1	1	1	0	1	0	0	0	1	1	1
PIRARUBICIN	1	1	1	1	0	1	1	1	0	0	1	1	0	1	0	0	1	0	0	1	1	1	1	1	1	1	0	1	0	1	0	0	0	1	0	1	1	0	1	1	0	1	0	0	0	1	1	0	1
PRALSETINIB	0	0	0	0	0	0	1	1	0	0	1	1	0	0	1	1	1	0	0	1	1	1	1	1	0	1	0	1	1	0	0	1	0	0	0	1	1	0	1	1	1	0	1	0	1	1	1	1	1
VINTAFOLIDE	1	1	1	1	0	1	1	1	1	0	1	1	0	1	1	1	1	0	0	1	1	1	1	1	1	1	0	1	0	1	0	1	1	1	0	1	1	1	1	0	0	1	0	1	1	1	1	0	1
RIBOCICLIB	0	1	0	0	0	0	0	1	0	0	0	1	1	1	1	1	1	0	0	1	1	1	1	1	0	1	1	0	0	0	1	1	0	1	0	1	0	0	1	0	0	0	0	0	1	0	0	1	0
PEGASPARGASE	0	0	0	0	0	0	0	0	0	0	0	0	0	0	0	0	1	0	0	0	0	0	0	0	0	0	1	0	0	0	0	0	0	0	0	0	0	0	0	0	0	0	0	0	0	1	0	0	0
VINBLASTINE	1	1	1	0	0	1	1	1	1	0	1	1	0	1	0	1	1	0	0	0	1	1	1	1	1	1	0	1	1	0	1	1	1	0	0	1	1	0	1	1	0	0	0	0	0	1	1	1	1
THIOTEPA	0	1	0	0	0	0	0	0	0	0	0	0	0	0	0	0	0	0	0	0	0	0	0	0	0	0	0	0	0	0	0	0	0	0	0	0	0	0	0	0	0	0	0	0	0	0	0	0	0
RUCAPARIB	1	1	0	0	1	0	1	0	0	0	0	1	0	1	0	1	0	0	0	0	1	1	0	1	0	1	0	0	0	0	1	1	0	0	0	1	1	0	0	0	1	0	1	1	1	1	1	0	0
RANIMUSTINE	1	0	0	0	0	0	0	0	0	0	1	0	0	0	0	0	1	0	0	0	0	1	0	1	0	0	0	1	0	0	0	0	0	0	0	0	1	0	0	0	0	0	0	0	1	0	0	0	1
NERATINIB	0	0	1	0	0	0	0	1	0	0	1	1	1	1	1	0	1	0	0	1	1	1	1	1	0	1	0	1	0	0	1	1	0	0	0	1	0	0	1	1	0	0	0	0	0	0	1	1	0
BLEOMYCIN	0	1	1	1	0	0	0	0	0	0	0	1	0	1	0	1	1	0	0	1	1	1	1	1	0	0	0	1	0	0	0	1	0	0	0	1	1	1	1	0	0	0	0	0	1	1	1	0	1
IXABEPILONE	1	1	0	0	0	0	0	0	0	0	1	0	0	1	1	0	1	0	1	0	1	1	0	0	0	0	0	0	0	0	0	0	0	0	0	1	1	0	1	1	0	0	0	0	1	0	0	1	1
HYDROXYCARBAMIDE	0	0	0	0	0	0	0	0	0	0	0	0	0	0	0	0	0	0	0	0	0	0	0	0	0	0	0	0	0	0	0	0	0	0	0	0	0	0	0	0	0	0	0	0	0	0	0	0	0
MERCAPTOPURINE	0	1	0	0	0	0	0	0	0	0	0	0	1	0	0	0	1	0	0	0	0	0	0	0	0	0	0	0	0	0	0	0	0	0	0	0	0	0	0	0	0	0	1	0	0	0	0	0	0
ASPARAGINASE	0	0	0	0	0	0	0	0	0	0	0	0	0	0	0	0	0	0	0	0	0	1	0	0	0	0	0	0	0	0	0	0	0	0	0	0	1	0	0	0	0	0	0	0	0	0	0	0	0
NILOTINIB	0	1	1	0	0	0	0	0	1	0	1	1	1	1	1	1	1	1	1	1	1	1	1	1	0	1	0	1	0	0	1	1	0	0	0	1	0	0	1	1	1	0	1	0	0	1	1	1	1
CARMUSTINE	0	0	0	0	0	0	0	0	0	0	0	0	0	0	0	0	1	0	0	0	0	0	0	0	0	0	0	0	0	0	0	0	0	0	0	1	0	0	0	0	0	0	0	0	0	0	0	0	0
RUXOLITINIB	0	1	0	0	0	0	1	0	0	0	1	1	1	1	0	0	1	0	0	1	1	1	1	0	0	0	1	0	0	0	0	1	0	0	0	1	0	0	0	0	0	1	0	1	0	0	0	1	0
GEMCITABINE	0	1	0	0	0	0	0	0	0	0	1	0	0	0	0	1	1	0	0	0	1	1	0	1	0	1	0	1	0	1	1	0	0	0	0	0	1	0	0	1	0	0	1	0	0	0	0	0	0
GEFITINIB	0	0	0	0	0	0	0	0	0	0	1	0	1	0	0	0	1	0	0	0	0	0	0	0	0	1	0	0	0	0	1	1	0	0	0	0	0	0	0	0	0	0	0	0	0	0	1	0	1
DACTINOMYCIN	0	1	1	1	1	0	1	1	0	1	1	1	0	1	1	0	0	0	0	1	1	1	1	1	0	1	0	1	0	1	1	1	0	0	0	1	1	0	1	1	0	0	0	0	1	1	1	0	1
TUCATINIB	0	0	1	1	0	0	0	0	0	0	1	1	1	1	1	1	1	0	0	1	1	1	1	1	0	1	1	1	0	0	1	1	0	0	0	1	0	0	0	0	0	0	0	0	0	0	1	1	0
PEMETREXED	1	1	0	0	0	0	0	0	1	0	1	0	0	0	0	1	0	0	0	0	0	1	0	0	0	0	0	1	0	1	0	0	0	0	0	0	1	0	0	0	0	0	1	0	1	0	1	0	0
ERDAFITINIB	0	1	1	0	0	0	1	0	1	0	1	1	0	1	1	1	1	0	0	1	1	1	1	1	0	1	1	0	1	0	1	1	0	0	0	1	0	0	1	1	1	0	0	0	0	0	1	1	1
CARBOPLATIN	0	0	0	0	0	0	0	0	0	0	0	0	0	0	0	0	1	0	0	0	0	0	0	0	0	0	0	0	0	0	0	0	0	0	0	0	0	0	0	0	0	0	0	0	0	0	0	0	0
TEGAFUR	0	0	0	0	0	0	0	0	0	0	0	0	0	0	0	0	0	0	0	0	0	0	0	0	0	0	0	0	0	0	0	0	0	0	0	0	0	0	0	0	0	0	0	0	0	0	0	0	0
FLUDARABINE	0	1	0	0	0	0	0	0	0	0	1	0	0	0	0	0	1	0	0	0	1	1	0	1	0	0	0	1	0	1	1	0	0	0	0	0	1	0	0	0	0	1	0	1	1	0	0	0	0
EPIRUBICIN	1	1	1	1	0	1	1	1	0	1	1	0	0	1	0	1	0	0	0	1	1	1	0	1	0	1	0	1	1	1	1	0	0	1	0	1	1	1	0	1	0	1	0	0	1	1	1	0	1
VINDESINE	1	1	0	0	0	1	1	1	0	0	1	1	0	1	0	1	1	0	0	1	1	1	1	1	1	1	0	1	1	0	1	1	1	0	0	1	1	0	1	1	0	0	1	0	1	1	1	1	1
OSIMERTINIB	0	1	1	0	0	0	1	0	0	0	0	1	1	1	0	1	1	0	0	1	1	1	1	1	0	1	0	0	0	0	1	1	0	0	0	1	0	0	1	1	0	0	1	0	0	0	1	1	1
VINORELBINE	1	1	1	0	0	0	1	1	0	0	1	1	0	0	0	1	1	0	0	1	1	1	1	1	1	1	0	1	1	0	1	1	0	0	0	1	0	0	1	1	0	0	0	0	1	0	1	1	0
NIRAPARIB	1	1	0	0	0	0	1	0	0	0	0	1	0	1	0	0	0	0	0	1	1	1	1	1	0	1	0	0	0	0	0	1	0	0	0	1	0	0	0	0	1	1	1	0	0	1	1	1	0
PAZOPANIB	0	1	0	0	0	0	0	1	1	0	1	0	1	0	0	1	0	0	0	0	1	0	0	1	0	0	0	0	0	0	1	1	0	0	0	1	0	0	0	0	0	0	0	0	0	1	1	1	0
IFOSFAMIDE	0	0	0	0	0	0	0	0	0	0	0	0	0	0	0	0	0	0	0	0	0	0	0	0	0	0	0	0	0	0	0	0	0	0	0	0	0	0	0	0	0	0	0	0	0	0	0	0	0
ERIBULIN	1	1	1	1	1	0	1	1	0	0	1	1	0	1	0	0	1	0	0	0	1	1	1	1	1	1	0	0	0	0	1	1	1	0	0	1	0	0	1	1	0	0	0	0	1	0	1	1	1
CYTARABINE	0	1	0	0	0	0	0	1	0	0	0	0	0	0	0	0	1	0	0	0	1	1	0	1	0	0	0	1	0	1	1	0	0	0	0	0	1	0	0	0	0	0	0	0	0	0	0	0	0
TEMSIROLIMUS	0	1	1	0	0	1	1	0	0	0	0	1	0	1	0	1	1	0	0	1	1	1	0	1	0	1	0	1	1	0	1	1	0	0	0	1	1	0	1	1	0	0	0	0	1	0	1	0	1
PACLITAXEL	0	1	1	0	1	0	0	1	0	0	1	1	0	1	0	1	1	0	0	1	0	1	0	1	1	1	0	1	1	1	1	1	0	0	0	1	1	0	1	1	1	0	0	0	1	0	1	0	1
MELPHALAN	1	1	0	0	1	0	1	1	0	0	0	1	0	1	1	1	1	0	0	0	1	1	0	0	0	0	0	1	0	1	0	1	0	0	0	0	0	0	0	0	0	0	1	1	1	0	0	1	1
PRALATREXATE	0	1	0	0	0	0	1	0	1	0	0	0	0	0	0	0	0	0	0	1	1	1	1	1	0	0	0	1	0	1	0	0	0	0	0	0	1	0	0	0	1	0	0	0	0	0	0	0	0
REGORAFENIB	0	1	1	0	0	1	0	0	0	0	1	0	0	1	1	1	0	1	0	1	1	1	0	1	0	0	0	1	1	1	1	1	0	1	0	0	1	0	0	1	1	0	1	0	0	1	1	0	1
IBRUTINIB	0	1	1	0	0	0	1	1	1	0	1	1	0	1	1	1	1	0	0	1	1	1	1	1	0	1	0	1	1	0	1	1	0	0	0	1	0	0	1	0	1	0	0	0	0	0	1	1	1
ETOPOSIDE	1	1	0	1	0	0	1	1	0	0	1	1	0	1	0	0	0	0	0	1	1	1	0	1	0	1	0	1	0	1	1	0	0	1	0	0	1	0	1	0	0	1	0	0	1	0	1	0	1
VINCRISTINE	1	1	1	1	1	0	1	1	1	0	1	1	0	1	0	1	1	0	1	1	1	1	1	1	1	1	0	1	0	0	1	1	0	0	0	1	1	0	1	1	0	0	0	0	1	1	1	1	1
SORAFENIB	0	1	1	0	0	0	0	0	0	0	1	0	0	0	0	0	0	0	0	0	0	0	0	0	0	0	0	0	0	0	0	1	0	0	0	0	0	0	0	0	0	0	0	0	0	0	0	0	0
ERLOTINIB	0	0	0	1	0	0	0	0	1	0	0	0	1	1	0	0	1	0	0	0	0	0	0	1	0	0	1	0	0	0	0	0	0	0	0	0	0	0	0	1	0	0	0	0	0	0	0	1	0
CYCLOPHOSPHAMIDE	0	0	0	0	0	0	0	0	0	0	0	0	0	0	0	0	0	0	0	0	0	0	0	0	0	0	0	0	0	0	0	0	0	0	0	0	0	0	0	0	0	0	0	0	0	0	0	0	0
ALPELISIB	0	1	0	0	0	0	1	0	0	0	1	1	0	1	1	1	1	0	0	0	1	1	0	1	0	0	0	1	1	0	1	1	0	0	0	1	0	0	1	0	0	0	0	0	1	0	0	1	1
BUSULFAN	0	0	0	0	0	0	0	0	0	0	0	0	0	0	0	0	0	0	0	0	0	0	0	0	0	0	0	0	0	0	0	0	0	0	0	0	0	0	0	0	0	0	0	0	0	0	0	0	0
AXITINIB	1	1	1	0	0	0	1	1	1	0	1	1	1	1	1	1	1	0	0	0	1	1	1	1	1	1	1	1	0	0	1	1	0	0	0	1	0	0	1	1	1	0	1	0	1	1	1	1	0
DOCETAXEL	0	1	1	0	1	1	0	1	0	0	0	1	0	1	0	1	0	0	0	0	1	1	0	1	1	1	0	1	1	0	0	0	0	0	0	0	1	0	1	0	1	0	0	0	1	0	0	0	1
LAPATINIB	0	0	0	0	0	0	0	0	0	0	0	0	0	0	0	0	1	0	1	0	0	0	0	0	0	0	0	0	0	0	1	0	0	0	0	1	0	0	0	0	0	0	0	0	0	0	0	0	0
CISPLATIN	1	1	1	0	1	1	1	1	1	1	1	1	0	1	1	1	1	1	1	1	1	1	0	1	1	1	0	1	1	1	1	1	0	0	0	1	1	0	1	1	1	0	1	0	1	1	1	0	1
DOXORUBICIN	1	1	1	1	0	1	1	1	0	1	1	0	0	1	0	1	1	0	0	1	1	1	0	1	0	1	0	1	1	1	1	0	0	1	0	1	1	1	0	1	0	1	0	0	1	1	1	0	1
OXALIPLATIN	1	1	1	0	0	1	1	0	1	1	1	1	0	0	1	0	1	0	0	1	1	1	1	1	0	0	0	0	1	1	1	0	0	0	0	0	0	0	0	0	0	1	0	1	1	0	0	0	0
LENVATINIB	0	1	0	0	0	0	1	1	0	0	1	1	1	1	1	1	0	1	0	1	1	1	1	1	0	1	0	1	0	0	0	1	0	0	0	1	1	0	0	0	1	0	1	0	0	1	1	1	1
[truncated: 4 more columns]

## Sheet: Sheet3
	ATAD5 inducer
	p53 agonist
	MMP disruptor
	GR agonist
	GR antagonist
	ARlbd agonist
	ARfull antagonist
	ARlbd antagonist
	TR antagonist
	ERlbd agonist
	ERlbd antagonist
	ERfull antagonist
	AhR agonist
	Arom antagonist
	PPARg agonist
	PPARg antagonist
	ARE agonist
	PPARd agonist
	HSR activator
	FXR agonist
	FXR antagonist
	VDR antagonist
	NFkB agonist
	ROR antagonist
	AP1 agonist
	RAR antagonist
	CAR agonist
	CAR antagonist
	TSHR agonist
	H2AX agonist
	Arfulls antagonist
	Erfulls antagonist
	ARant agonist
	HDAC antagonist
	ERaant agonist
	Shh antagonist
	TSHR agonistantagonist
	ERb agonist
	TSHR antagonist
	Erb antagonist
	ERRPGC antagonist
	ERRPGC agonist
	ERR antagonist
	ERR agonist
	TRHR agonist
	PR antagonist
	TGFb antagonist
	PXR agonist
	CaspH inducer
	TGFb agonist
	PR agonist
	CaspC inducer
	TRHR antagonist

## Sheet: Sheet4
Supplementary Table S2. The MIE activity values using Toxicity Predictor.
Antineoplastic Agents	ATAD5 inducer	p53 agonist	MMP disruptor	GR agonist	GR antagonist	ARlbd agonist	ARfull antagonist	ARlbd antagonist	TR antagonist	ERlbd agonist	ERlbd antagonist	ERfull antagonist	AhR agonist	Arom antagonist	PPARg agonist	PPARg antagonist	ARE agonist	PPARd agonist	HSR activator	FXR agonist	FXR antagonist	VDR antagonist	NFkB agonist	ROR antagonist	AP1 agonist	RAR antagonist	CAR agonist	CAR antagonist	TSHR agonist	H2AX agonist	ARfulls antagonist	ERfulls antagonist	ARant agonist	HDAC antagonist	ERaant agonist	Shh antagonist	TSHR agonistantagonist	ERb agonist	TSHR antagonist	ERb antagonist	ERRPGC antagonist	ERRPGC agonist	ERR antagonist	ERR agonist	TRHR agonist	PR antagonist	TGFb antagonist	PXR agonist	CaspH inducer
ABEMACICLIB	0	0	0	1	0	0	1	0	0	0	1	1	1	1	0	1	1	0	0	1	1	1	1	1	1	1	0	1	0	0	1	1	0	0	0	1	0	0	1	1	1	0	1	0	0	0	1	1	1
ACALABRUTINIB	0	1	1	0	0	0	1	1	0	0	1	1	0	1	1	1	0	0	0	1	0	1	1	1	0	1	0	1	0	0	1	1	1	0	0	1	0	0	1	1	1	0	1	0	1	1	1	1	1
ACLARUBICIN	0	1	1	1	0	1	1	1	0	0	1	1	0	1	0	0	1	0	0	1	1	1	1	1	1	1	0	1	0	0	0	0	0	1	0	1	1	0	1	1	0	1	0	0	1	1	1	0	1
AFATINIB	0	0	1	0	0	0	0	1	0	0	1	1	0	1	1	1	1	0	0	1	1	1	1	1	0	1	1	1	0	0	1	1	1	0	0	1	0	0	0	1	0	1	1	0	0	1	1	1	1
ALECTINIB	0	0	0	0	0	0	1	0	0	0	1	1	1	1	0	1	1	0	0	1	1	1	0	1	0	1	1	1	0	0	1	1	0	0	0	1	0	0	1	0	1	0	1	0	0	0	1	1	1
ALITRETINOIN	0	0	0	0	1	0	1	0	0	0	1	1	0	1	1	1	1	1	1	1	1	0	0	0	0	0	1	0	0	0	1	1	0	0	1	1	0	0	1	0	0	0	0	0	0	0	0	1	1
ALPELISIB	0	1	0	0	0	0	1	0	0	0	1	1	0	1	1	1	1	0	0	0	1	1	0	1	0	0	0	1	1	0	1	1	0	0	0	1	0	0	1	0	0	0	0	0	1	0	0	1	1
ALTRETAMINE	0	0	0	0	0	0	0	0	0	0	0	0	0	0	0	0	0	0	0	0	0	0	0	0	0	0	0	0	0	0	0	0	0	0	0	0	0	0	0	0	0	0	0	0	0	0	0	0	0
AMINOLEVULINIC ACID	0	0	0	0	0	0	0	0	0	0	0	0	0	0	0	0	0	0	0	0	0	0	0	0	0	0	0	0	0	0	0	0	0	0	0	0	0	0	0	0	0	0	0	0	0	0	0	0	0
AMRUBICIN	1	1	1	1	0	1	1	0	0	1	1	0	0	1	0	1	0	0	0	1	1	1	0	1	0	1	0	1	1	1	1	0	0	0	0	1	1	1	0	1	0	1	1	0	0	1	1	0	1
AMSACRINE	0	1	1	0	0	0	0	1	0	0	0	0	0	0	0	1	1	1	0	0	1	1	1	1	1	1	1	0	0	0	1	1	0	0	0	1	0	0	0	1	1	0	1	0	1	1	1	1	0
ANAGRELIDE	0	1	0	0	0	0	1	1	0	0	0	1	1	0	0	0	0	0	0	0	0	1	0	0	0	0	0	0	0	0	1	0	0	0	0	1	0	0	0	0	0	0	0	0	0	1	0	0	0
ARSENIC TRIOXIDE	1	1	1	0	1	1	1	1	1	1	1	1	0	1	1	1	1	1	1	1	1	1	0	1	0	1	0	1	1	1	0	1	0	0	0	1	1	0	1	1	1	0	0	1	1	1	1	1	1
ASCIMINIB	0	1	0	0	0	0	1	0	0	0	1	1	1	1	1	1	1	1	0	1	1	1	0	1	0	1	0	1	1	0	0	1	0	0	0	1	1	0	1	0	1	0	1	0	0	0	1	1	1
ASPARAGINASE	0	0	0	0	0	0	0	0	0	0	0	0	0	0	0	0	0	0	0	0	0	1	0	0	0	0	0	0	0	0	0	0	0	0	0	0	1	0	0	0	0	0	0	0	0	0	0	0	0
AVAPRITINIB	0	1	0	0	0	0	1	1	0	0	1	1	1	1	1	1	1	0	0	1	1	1	1	1	1	1	1	1	1	0	1	1	0	1	0	1	0	0	1	1	1	0	0	0	1	0	1	1	1
AXITINIB	1	1	1	0	0	0	1	1	1	0	1	1	1	1	1	1	1	0	0	0	1	1	1	1	1	1	1	1	0	0	1	1	0	0	0	1	0	0	1	1	1	0	1	0	1	1	1	1	0
AZACITIDINE	0	1	0	0	1	0	0	0	0	0	1	0	0	0	0	0	1	0	0	0	1	1	0	1	0	1	0	1	0	1	1	0	0	0	0	0	1	0	0	1	0	1	1	1	0	0	1	1	0
BELINOSTAT	1	0	1	0	0	0	0	0	0	0	0	0	0	0	0	0	0	0	0	0	1	1	0	0	0	0	0	0	0	0	1	1	0	0	0	0	1	0	0	0	0	0	0	1	0	0	0	0	0
BELZUTIFAN	1	0	1	0	0	0	1	1	0	0	1	1	1	1	0	1	1	0	0	0	1	1	0	1	0	1	1	0	0	0	0	0	1	1	0	1	0	0	0	1	0	1	0	0	1	1	1	0	0
BENDAMUSTINE	0	1	1	1	1	1	1	1	0	1	1	1	0	1	0	1	1	0	0	0	1	0	0	1	1	1	0	0	0	0	0	1	1	0	1	1	0	1	1	0	1	0	1	0	1	0	0	1	1
BEXAROTENE	0	0	1	0	0	0	0	0	0	0	1	0	0	0	0	0	0	0	0	0	0	0	0	0	0	1	0	1	0	0	0	0	0	0	0	0	0	0	0	0	0	0	0	0	0	1	0	0	1
BINIMETINIB	1	1	0	0	0	0	0	0	0	1	0	0	0	1	0	1	0	0	0	0	1	1	0	0	0	0	0	1	0	0	0	1	0	0	0	0	1	0	0	0	0	1	1	1	0	0	1	1	0
BLEOMYCIN	0	1	1	1	0	0	0	0	0	0	0	1	0	1	0	1	1	0	0	1	1	1	1	1	0	0	0	1	0	0	0	1	0	0	0	1	1	1	1	0	0	0	0	0	1	1	1	0	1
BORTEZOMIB	1	1	0	0	0	0	0	0	0	0	0	0	0	0	0	0	1	0	0	0	0	0	0	0	1	1	0	0	0	1	0	0	0	0	0	1	0	0	0	0	0	0	0	0	0	0	0	0	1
BOSUTINIB	0	1	1	0	0	0	0	0	0	0	0	0	0	0	0	0	0	0	0	0	0	0	0	0	0	1	0	0	0	1	1	1	0	0	0	0	0	0	0	0	0	1	0	0	0	0	1	0	1
BRIGATINIB	0	0	0	0	0	0	1	0	0	0	1	1	1	1	0	1	1	0	0	1	1	1	1	1	0	1	0	1	0	0	1	1	0	0	0	1	0	0	1	1	0	1	0	0	0	0	1	1	1
BUSULFAN	0	0	0	0	0	0	0	0	0	0	0	0	0	0	0	0	0	0	0	0	0	0	0	0	0	0	0	0	0	0	0	0	0	0	0	0	0	0	0	0	0	0	0	0	0	0	0	0	0
CABAZITAXEL	0	1	1	0	1	0	0	1	0	0	1	1	0	1	0	1	1	0	0	0	1	1	0	1	0	1	0	1	0	0	1	1	0	0	0	1	1	0	1	1	1	0	0	0	1	0	1	0	1
CABOZANTINIB	1	1	1	1	0	0	1	0	0	0	1	0	0	1	1	1	0	1	0	1	1	1	0	1	0	1	0	1	0	1	1	1	0	0	0	0	0	0	0	1	1	0	1	0	0	1	1	1	1
CAPECITABINE	0	1	0	1	0	0	1	0	0	0	1	0	0	0	0	1	0	0	0	0	1	1	0	0	0	0	0	1	0	0	0	0	0	0	0	0	1	0	0	0	0	0	0	0	0	0	0	0	0
CAPMATINIB	0	1	1	1	0	0	1	0	1	0	1	1	1	1	1	1	1	0	0	1	1	1	1	1	0	1	1	1	0	0	1	1	0	1	0	1	0	0	1	1	1	1	1	0	0	0	0	1	0
CARBOPLATIN	0	0	0	0	0	0	0	0	0	0	0	0	0	0	0	0	1	0	0	0	0	0	0	0	0	0	0	0	0	0	0	0	0	0	0	0	0	0	0	0	0	0	0	0	0	0	0	0	0
CARFILZOMIB	1	1	1	0	0	0	1	1	0	0	1	1	0	1	0	0	1	0	1	1	0	1	0	1	0	1	0	0	1	0	1	1	0	0	0	1	1	0	1	1	1	0	1	0	1	0	1	1	1
CARMUSTINE	0	0	0	0	0	0	0	0	0	0	0	0	0	0	0	0	1	0	0	0	0	0	0	0	0	0	0	0	0	0	0	0	0	0	0	1	0	0	0	0	0	0	0	0	0	0	0	0	0
CEDIRANIB	0	0	1	0	0	0	1	0	0	0	1	1	1	1	0	1	1	0	0	1	1	1	1	1	0	1	0	0	0	0	1	1	1	0	0	1	0	0	1	1	1	1	1	0	0	0	1	1	1
CELECOXIB	0	0	0	0	0	0	0	0	0	0	0	0	0	0	0	0	0	0	0	0	0	0	0	0	0	0	0	0	0	0	0	0	0	0	0	0	0	0	0	0	0	0	0	0	0	0	0	0	0
CERITINIB	0	0	1	0	0	0	1	1	0	0	1	1	0	1	0	1	1	0	0	0	1	1	1	1	1	1	0	0	0	1	0	1	0	0	0	1	1	0	1	0	0	0	0	0	0	0	1	1	1
CHLORAMBUCIL	1	1	0	0	0	0	0	0	0	0	0	0	0	0	0	0	0	0	0	0	0	0	0	0	0	0	0	0	0	1	0	0	0	0	0	0	0	0	0	0	0	0	0	0	0	0	0	0	0
CHLORMETHINE	1	1	0	0	0	0	0	0	0	0	0	0	0	0	0	0	1	0	0	0	0	0	0	0	1	1	0	0	0	1	0	0	0	0	0	1	0	0	0	0	0	0	0	0	0	0	0	0	1
CISPLATIN	1	1	1	0	1	1	1	1	1	1	1	1	0	1	1	1	1	1	1	1	1	1	0	1	1	1	0	1	1	1	1	1	0	0	0	1	1	0	1	1	1	0	1	0	1	1	1	0	1
CLADRIBINE	0	1	0	0	0	0	0	0	0	0	1	0	0	0	0	0	1	0	0	0	1	1	0	1	0	0	0	1	0	1	0	0	0	0	0	0	1	0	0	0	0	1	1	0	1	0	0	0	0
CLOFARABINE	0	1	0	0	0	0	0	1	0	0	1	0	0	0	0	0	1	0	0	0	0	1	0	1	0	0	0	1	0	1	1	0	0	1	0	1	1	0	0	0	0	0	1	1	0	0	0	1	0
COBIMETINIB	0	0	0	0	0	0	0	0	0	0	0	0	0	0	0	0	0	0	0	0	0	0	0	0	0	0	0	0	0	0	0	0	0	0	0	0	0	0	0	0	0	0	0	0	0	0	0	0	0
COPANLISIB	0	1	0	0	0	0	0	0	1	0	1	1	1	1	0	1	0	0	0	1	1	1	0	1	0	1	1	1	1	1	0	1	0	0	0	1	0	0	0	0	0	1	0	1	1	1	1	1	1
CRIZOTINIB	0	0	0	0	0	0	1	1	0	0	1	1	0	1	0	0	0	0	0	1	1	1	1	1	1	1	1	1	0	0	1	1	0	0	0	1	0	0	1	0	1	0	0	0	1	0	1	1	1
CYCLOPHOSPHAMIDE	0	0	0	0	0	0	0	0	0	0	0	0	0	0	0	0	0	0	0	0	0	0	0	0	0	0	0	0	0	0	0	0	0	0	0	0	0	0	0	0	0	0	0	0	0	0	0	0	0
CYTARABINE	0	1	0	0	0	0	0	1	0	0	0	0	0	0	0	0	1	0	0	0	1	1	0	1	0	0	0	1	0	1	1	0	0	0	0	0	1	0	0	0	0	0	0	0	0	0	0	0	0
DABRAFENIB	1	1	1	1	0	0	0	0	0	0	1	1	0	1	1	1	0	0	0	0	0	1	0	0	0	1	0	0	0	1	0	0	0	0	0	1	0	0	1	0	0	0	0	0	1	0	0	1	1
DACARBAZINE	0	0	0	0	0	0	0	0	0	0	0	0	0	0	0	0	0	0	0	0	0	0	0	0	0	0	0	0	0	0	0	0	0	0	0	0	0	0	0	0	0	0	0	0	0	0	0	0	0
DACOMITINIB	0	0	1	0	0	0	1	0	0	0	1	1	1	1	0	1	1	0	0	1	1	1	1	1	0	1	1	1	0	0	1	1	1	0	0	1	0	0	0	0	1	0	0	0	0	0	1	1	1
DACTINOMYCIN	0	1	1	1	1	0	1	1	0	1	1	1	0	1	1	0	0	0	0	1	1	1	1	1	0	1	0	1	0	1	1	1	0	0	0	1	1	0	1	1	0	0	0	0	1	1	1	0	1
DASATINIB	0	0	1	0	0	0	1	1	1	0	1	1	0	1	1	1	1	0	0	1	1	1	0	1	0	1	0	0	0	0	1	1	0	0	0	1	0	0	1	0	1	0	0	0	0	1	1	1	1
DAUNORUBICIN	0	0	0	0	0	0	0	0	0	0	0	0	0	0	0	0	1	0	0	0	0	1	0	0	0	0	0	0	0	0	0	0	0	0	0	1	0	0	0	0	0	0	0	0	0	0	0	0	0
DECITABINE	0	0	0	0	0	0	0	0	0	0	0	0	0	0	0	0	0	0	0	0	1	1	0	1	0	0	0	1	0	1	0	0	0	0	0	0	1	0	0	0	0	0	1	0	1	0	0	0	0
DOCETAXEL	0	1	1	0	1	1	0	1	0	0	0	1	0	1	0	1	0	0	0	0	1	1	0	1	1	1	0	1	1	0	0	0	0	0	0	0	1	0	1	0	1	0	0	0	1	0	0	0	1
DOXORUBICIN	1	1	1	1	0	1	1	1	0	1	1	0	0	1	0	1	1	0	0	1	1	1	0	1	0	1	0	1	1	1	1	0	0	1	0	1	1	1	0	1	0	1	0	0	1	1	1	0	1
DUVELISIB	0	1	1	1	0	0	1	1	0	0	1	1	1	1	1	1	0	0	0	1	1	1	1	1	1	1	1	0	0	0	1	1	0	0	0	1	0	0	0	0	1	1	0	0	0	1	1	1	0
ENASIDENIB	0	1	0	1	0	0	1	1	1	0	1	1	0	1	1	1	0	0	0	0	1	1	1	1	0	0	0	1	1	1	1	1	0	0	0	1	1	0	1	0	1	0	1	0	0	1	0	1	0
ENCORAFENIB	0	1	0	0	0	0	1	0	0	0	1	0	0	0	0	0	0	0	0	1	0	1	0	1	0	0	0	1	0	1	1	1	0	0	0	1	1	0	1	0	0	0	0	0	0	0	0	0	1
ENTINOSTAT	1	1	1	1	1	0	0	0	0	0	1	0	0	1	1	1	0	0	0	1	1	1	0	0	0	0	0	1	0	0	0	1	0	1	0	1	1	0	0	0	0	0	0	1	0	1	1	1	0
ENTRECTINIB	0	0	1	0	1	0	0	0	0	0	1	1	0	1	0	0	1	0	0	1	1	1	1	1	1	1	0	1	0	0	1	1	0	0	0	1	1	0	1	1	0	0	0	0	0	0	1	1	1
EPACADOSTAT	0	0	0	0	0	0	1	0	0	0	0	0	0	0	0	1	0	0	0	0	1	1	0	0	0	0	0	0	0	0	0	0	0	0	0	0	1	0	0	0	0	0	0	0	0	0	1	0	0
EPIRUBICIN	1	1	1	1	0	1	1	1	0	1	1	0	0	1	0	1	0	0	0	1	1	1	0	1	0	1	0	1	1	1	1	0	0	1	0	1	1	1	0	1	0	1	0	0	1	1	1	0	1
ERDAFITINIB	0	1	1	0	0	0	1	0	1	0	1	1	0	1	1	1	1	0	0	1	1	1	1	1	0	1	1	0	1	0	1	1	0	0	0	1	0	0	1	1	1	0	0	0	0	0	1	1	1
ERIBULIN	1	1	1	1	1	0	1	1	0	0	1	1	0	1	0	0	1	0	0	0	1	1	1	1	1	1	0	0	0	0	1	1	1	0	0	1	0	0	1	1	0	0	0	0	1	0	1	1	1
ERLOTINIB	0	0	0	1	0	0	0	0	1	0	0	0	1	1	0	0	1	0	0	0	0	0	0	1	0	0	1	0	0	0	0	0	0	0	0	0	0	0	0	1	0	0	0	0	0	0	0	1	0
ESTRAMUSTINE	0	1	1	1	1	1	1	1	0	1	1	1	0	1	0	1	1	0	0	0	1	0	0	1	1	1	0	0	0	0	0	1	1	0	1	1	0	1	1	0	1	0	1	0	1	0	0	1	1
ETOPOSIDE	1	1	0	1	0	0	1	1	0	0	1	1	0	1	0	0	0	0	0	1	1	1	0	1	0	1	0	1	0	1	1	0	0	1	0	0	1	0	1	0	0	1	0	0	1	0	1	0	1
EVEROLIMUS	0	0	1	0	0	1	1	1	1	0	1	1	0	1	0	0	1	0	0	1	1	1	1	1	0	1	0	0	1	0	1	1	0	0	0	1	1	0	1	1	0	0	0	0	1	0	1	0	1
FEDRATINIB	0	0	1	0	0	0	0	1	0	0	1	0	0	1	0	1	1	0	0	1	1	1	1	1	0	1	0	1	1	0	1	1	0	0	0	1	1	1	1	1	0	0	0	0	0	0	0	1	1
FLOXURIDINE	0	1	0	0	0	0	0	0	0	0	0	0	0	0	0	0	1	0	0	0	1	1	0	0	0	0	1	1	0	1	0	0	0	0	0	0	1	0	0	0	0	1	1	1	0	0	0	0	0
FLUDARABINE	0	1	0	0	0	0	0	0	0	0	1	0	0	0	0	0	1	0	0	0	1	1	0	1	0	0	0	1	0	1	1	0	0	0	0	0	1	0	0	0	0	1	0	1	1	0	0	0	0
FLUOROURACIL	1	1	0	0	0	0	0	0	1	0	0	0	0	0	0	0	0	0	0	0	0	0	0	0	0	0	0	1	0	0	0	0	0	0	0	0	0	0	0	0	0	0	0	0	0	0	0	0	0
FOTEMUSTINE	0	1	0	0	0	0	0	0	0	0	0	0	0	0	0	0	1	0	0	0	1	1	0	0	0	0	1	1	0	1	0	0	0	0	0	0	1	0	0	0	0	1	1	1	0	0	0	0	0
GEFITINIB	0	0	0	0	0	0	0	0	0	0	1	0	1	0	0	0	1	0	0	0	0	0	0	0	0	1	0	0	0	0	1	1	0	0	0	0	0	0	0	0	0	0	0	0	0	0	1	0	1
GEMCITABINE	0	1	0	0	0	0	0	0	0	0	1	0	0	0	0	1	1	0	0	0	1	1	0	1	0	1	0	1	0	1	1	0	0	0	0	0	1	0	0	1	0	0	1	0	0	0	0	0	0
GILTERITINIB	0	0	1	1	0	1	1	1	0	0	1	1	0	1	0	1	1	0	0	1	1	1	1	1	0	1	0	1	0	0	1	1	0	0	0	1	1	0	1	0	1	1	0	0	0	0	1	1	1
GLASDEGIB	0	1	1	0	0	0	1	0	0	0	1	1	1	1	0	0	1	0	0	1	1	0	1	1	1	1	0	1	0	0	0	1	0	0	0	0	1	0	1	0	1	0	0	0	0	0	1	1	1
HYDROXYCARBAMIDE	0	0	0	0	0	0	0	0	0	0	0	0	0	0	0	0	0	0	0	0	0	0	0	0	0	0	0	0	0	0	0	0	0	0	0	0	0	0	0	0	0	0	0	0	0	0	0	0	0
IBRUTINIB	0	1	1	0	0	0	1	1	1	0	1	1	0	1	1	1	1	0	0	1	1	1	1	1	0	1	0	1	1	0	1	1	0	0	0	1	0	0	1	0	1	0	0	0	0	0	1	1	1
ICOTINIB	0	1	1	0	0	1	0	1	1	0	1	1	1	1	0	1	1	0	0	1	1	1	0	1	0	1	1	1	1	0	0	1	0	0	0	1	0	0	1	1	1	0	0	0	0	0	1	1	0
IDARUBICIN	1	1	1	1	0	1	1	1	0	0	1	0	0	1	0	1	0	0	0	1	1	1	0	1	0	1	0	1	1	1	0	0	0	0	0	1	1	1	0	1	0	1	1	0	0	0	1	0	1
IDELALISIB	0	0	1	0	1	0	1	1	0	0	1	1	0	1	0	1	1	0	0	1	1	1	1	1	0	1	0	1	1	0	1	1	0	0	0	1	0	0	1	1	0	0	0	0	1	0	1	0	1
IFOSFAMIDE	0	0	0	0	0	0	0	0	0	0	0	0	0	0	0	0	0	0	0	0	0	0	0	0	0	0	0	0	0	0	0	0	0	0	0	0	0	0	0	0	0	0	0	0	0	0	0	0	0
IMATINIB	0	0	1	0	0	0	0	0	0	0	0	0	1	0	0	0	0	0	0	0	1	0	0	0	0	0	1	0	0	0	1	0	0	0	0	1	0	0	1	1	0	0	0	0	0	1	0	1	0
IRINOTECAN	0	1	1	0	1	0	1	1	0	0	1	1	0	1	0	1	0	1	0	1	1	1	1	1	0	1	0	1	0	1	1	1	0	0	0	1	0	0	1	0	1	0	1	0	1	0	1	1	1
IVOSIDENIB	0	1	1	0	0	0	1	1	0	0	1	1	0	1	1	1	0	0	0	1	1	1	1	1	0	1	0	1	0	1	0	1	1	0	0	0	0	0	1	1	1	0	1	0	1	1	1	1	1
IXABEPILONE	1	1	0	0	0	0	0	0	0	0	1	0	0	1	1	0	1	0	1	0	1	1	0	0	0	0	0	0	0	0	0	0	0	0	0	1	1	0	1	1	0	0	0	0	1	0	0	1	1
IXAZOMIB	0	1	0	0	0	0	1	1	0	0	1	0	0	1	0	1	1	0	0	0	0	1	0	0	0	0	0	0	0	1	1	0	1	0	0	1	1	0	0	0	0	0	0	0	0	0	0	0	1
LAPATINIB	0	0	0	0	0	0	0	0	0	0	0	0	0	0	0	0	1	0	1	0	0	0	0	0	0	0	0	0	0	0	1	0	0	0	0	1	0	0	0	0	0	0	0	0	0	0	0	0	0
LAROTRECTINIB	0	0	0	0	0	0	1	1	0	0	0	1	0	1	1	1	0	0	0	1	0	1	1	0	0	0	1	1	0	0	0	1	1	0	0	1	0	0	0	0	1	0	0	1	0	0	1	1	0
LENVATINIB	0	1	0	0	0	0	1	1	0	0	1	1	1	1	1	1	0	1	0	1	1	1	1	1	0	1	0	1	0	0	0	1	0	0	0	1	1	0	0	0	1	0	1	0	0	1	1	1	1
LOMUSTINE	0	0	0	0	0	0	0	0	0	0	0	0	0	0	0	0	0	0	0	0	0	0	0	0	0	0	0	0	0	0	0	0	0	0	0	0	0	0	0	0	0	0	0	0	0	0	0	0	0
LORLATINIB	0	1	1	0	0	0	0	1	0	0	1	1	1	1	1	1	1	0	0	0	1	1	0	1	0	1	1	1	0	0	1	1	0	0	0	1	0	0	0	1	0	0	0	0	0	1	1	1	0
LURBINECTEDIN	1	1	1	1	0	0	1	1	0	0	1	1	0	1	0	1	1	0	0	0	1	1	0	1	1	1	0	1	0	1	0	1	0	1	0	1	1	0	1	1	0	0	0	0	1	0	1	0	1
MELPHALAN	1	1	0	0	1	0	1	1	0	0	0	1	0	1	1	1	1	0	0	0	1	1	0	0	0	0	0	1	0	1	0	1	0	0	0	0	0	0	0	0	0	0	1	1	1	0	0	1	1
MERCAPTOPURINE	0	1	0	0	0	0	0	0	0	0	0	0	1	0	0	0	1	0	0	0	0	0	0	0	0	0	0	0	0	0	0	0	0	0	0	0	0	0	0	0	0	0	1	0	0	0	0	0	0
METHOTREXATE	0	1	0	0	0	0	0	0	0	0	0	0	0	0	0	0	0	0	0	0	1	1	1	0	0	0	0	1	0	1	0	0	0	0	0	0	1	0	0	0	1	0	1	0	1	1	0	0	0
METHYL AMINOLEVULINATE	0	0	0	0	0	0	0	0	0	0	0	0	0	0	0	0	0	0	0	0	0	0	0	0	0	0	0	0	0	0	0	0	0	0	0	0	0	0	0	0	0	0	0	0	0	0	0	0	0
MIDOSTAURIN	1	1	1	0	0	0	1	1	0	0	1	1	1	1	0	1	1	1	0	1	1	1	1	1	1	1	0	1	0	1	1	1	1	0	0	0	0	1	1	1	0	0	1	0	1	1	1	1	1
MITOGUAZONE	0	0	0	0	0	0	0	0	0	0	0	0	0	0	0	0	0	0	0	0	0	1	0	0	0	0	0	0	0	0	0	0	0	0	0	0	1	0	0	0	0	0	0	0	0	0	0	0	0
MITOMYCIN	0	1	0	0	0	1	0	1	0	0	1	1	1	1	1	1	1	1	0	1	1	1	0	1	0	1	1	1	1	0	1	1	0	0	0	1	0	0	0	1	1	0	1	0	1	1	1	1	1
MITOTANE	0	0	1	0	0	0	0	0	0	1	0	0	0	0	0	0	0	0	0	0	0	0	0	0	0	1	1	0	1	0	1	0	0	0	0	0	0	0	0	0	0	0	0	0	0	1	0	0	0
MITOXANTRONE	1	1	0	0	0	0	0	1	0	0	1	0	0	0	0	0	0	0	0	0	1	0	0	0	0	1	0	1	0	1	1	0	0	0	0	1	0	0	0	0	0	0	1	0	0	1	1	0	1
NELARABINE	0	1	0	0	0	0	0	0	0	0	1	0	0	0	0	0	1	0	0	0	1	1	0	1	0	0	0	1	0	1	0	0	0	0	0	0	1	0	0	0	0	0	0	0	1	1	0	0	0
NERATINIB	0	0	1	0	0	0	0	1	0	0	1	1	1	1	1	0	1	0	0	1	1	1	1	1	0	1	0	1	0	0	1	1	0	0	0	1	0	0	1	1	0	0	0	0	0	0	1	1	0
NILOTINIB	0	1	1	0	0	0	0	0	1	0	1	1	1	1	1	1	1	1	1	1	1	1	1	1	0	1	0	1	0	0	1	1	0	0	0	1	0	0	1	1	1	0	1	0	0	1	1	1	1
NIMUSTINE	0	0	0	0	0	0	0	0	0	0	0	0	0	0	0	0	0	0	0	0	0	0	0	0	0	0	0	0	0	0	0	0	0	0	0	0	0	0	0	0	0	0	0	0	0	0	0	0	0
NINTEDANIB	0	1	1	0	0	0	0	0	0	0	1	0	1	1	0	1	1	0	0	1	0	1	1	1	0	1	0	0	0	0	1	1	0	0	0	1	0	0	1	1	0	1	1	0	0	0	1	1	1
NIRAPARIB	1	1	0	0	0	0	1	0	0	0	0	1	0	1	0	0	0	0	0	1	1	1	1	1	0	1	0	0	0	0	0	1	0	0	0	1	0	0	0	0	1	1	1	0	0	1	1	1	0
OLAPARIB	0	0	0	0	1	0	1	1	0	0	1	1	0	1	1	0	1	0	0	0	1	1	1	1	0	1	0	1	0	0	1	1	0	0	0	1	0	0	0	1	0	0	1	1	0	1	1	1	1
OMACETAXINE	0	1	0	0	0	0	1	0	0	0	1	1	0	0	0	1	0	0	0	0	1	1	0	0	0	1	1	1	0	1	1	0	0	0	0	1	0	0	0	0	0	0	0	0	1	1	0	0	0
OSIMERTINIB	0	1	1	0	0	0	1	0	0	0	0	1	1	1	0	1	1	0	0	1	1	1	1	1	0	1	0	0	0	0	1	1	0	0	0	1	0	0	1	1	0	0	1	0	0	0	1	1	1
OXALIPLATIN	1	1	1	0	0	1	1	0	1	1	1	1	0	0	1	0	1	0	0	1	1	1	1	1	0	0	0	0	1	1	1	0	0	0	0	0	0	0	0	0	0	1	0	1	1	0	0	0	0
PACLITAXEL	0	1	1	0	1	0	0	1	0	0	1	1	0	1	0	1	1	0	0	1	0	1	0	1	1	1	0	1	1	1	1	1	0	0	0	1	1	0	1	1	1	0	0	0	1	0	1	0	1
PALBOCICLIB	0	0	0	1	0	0	1	1	0	0	1	1	1	1	1	1	1	0	0	1	1	1	1	1	0	1	1	1	0	0	1	1	1	0	0	1	0	0	0	1	1	1	0	0	1	1	1	1	1
PANOBINOSTAT	0	0	1	0	0	0	1	0	1	0	1	0	1	1	1	1	0	0	0	1	1	0	0	1	1	1	0	1	0	0	1	1	0	0	0	1	1	0	1	0	0	0	0	1	0	0	1	1	1
PAZOPANIB	0	1	0	0	0	0	0	1	1	0	1	0	1	0	0	1	0	0	0	0	1	0	0	1	0	0	0	0	0	0	1	1	0	0	0	1	0	0	0	0	0	0	0	0	0	1	1	1	0
PEGASPARGASE	0	0	0	0	0	0	0	0	0	0	0	0	0	0	0	0	1	0	0	0	0	0	0	0	0	0	1	0	0	0	0	0	0	0	0	0	0	0	0	0	0	0	0	0	0	1	0	0	0
PEMETREXED	1	1	0	0	0	0	0	0	1	0	1	0	0	0	0	1	0	0	0	0	0	1	0	0	0	0	0	1	0	1	0	0	0	0	0	0	1	0	0	0	0	0	1	0	1	0	1	0	0
PEMIGATINIB	1	1	1	0	0	0	0	1	0	0	1	1	1	1	1	1	0	0	0	1	1	1	0	1	0	0	1	1	0	0	1	1	0	1	0	1	1	0	1	1	0	0	0	1	1	0	1	1	1
PENTOSTATIN	0	0	0	0	0	0	0	0	0	0	0	0	0	0	0	0	1	0	0	0	1	1	0	1	0	0	0	1	0	0	0	0	0	0	0	1	1	0	0	0	0	0	0	0	1	0	0	0	0
PEXIDARTINIB	0	1	1	0	0	0	1	1	1	0	1	1	0	1	1	1	1	0	0	0	1	1	1	1	0	1	1	1	1	0	1	1	0	0	0	1	0	0	1	1	1	0	1	0	0	1	1	1	1
PIPOBROMAN	0	0	0	0	0	0	0	0	0	0	0	0	0	0	0	0	1	0	0	0	0	0	0	0	0	0	0	0	0	0	0	0	0	0	0	0	0	0	0	0	0	0	0	0	0	0	0	0	0
PIRARUBICIN	1	1	1	1	0	1	1	1	0	0	1	1	0	1	0	0	1	0	0	1	1	1	1	1	1	1	0	1	0	1	0	0	0	1	0	1	1	0	1	1	0	1	0	0	0	1	1	0	1
PIXANTRONE	1	0	0	0	0	0	1	1	0	0	0	0	0	1	0	0	0	0	0	0	1	1	0	0	0	0	0	1	0	0	0	0	0	0	0	0	1	0	0	0	0	0	0	0	1	0	0	0	0
PONATINIB	0	0	1	1	0	0	1	0	0	0	1	1	0	1	0	1	1	0	0	1	1	1	1	1	0	1	0	1	1	0	1	1	0	0	0	1	0	0	1	1	0	0	1	0	0	0	1	1	1
PRALATREXATE	0	1	0	0	0	0	1	0	1	0	0	0	0	0	0	0	0	0	0	1	1	1	1	1	0	0	0	1	0	1	0	0	0	0	0	0	1	0	0	0	1	0	0	0	0	0	0	0	0
PRALSETINIB	0	0	0	0	0	0	1	1	0	0	1	1	0	0	1	1	1	0	0	1	1	1	1	1	0	1	0	1	1	0	0	1	0	0	0	1	1	0	1	1	1	0	1	0	1	1	1	1	1
PROCARBAZINE	0	0	1	0	0	0	1	1	0	0	1	1	0	1	0	1	1	0	0	0	1	1	1	1	1	1	0	0	0	1	0	1	0	0	0	1	1	0	1	0	0	0	0	0	0	0	1	1	1
QUIZARTINIB	0	1	1	0	0	0	1	0	0	0	1	1	0	0	0	1	1	1	0	1	1	1	1	1	0	1	0	0	0	0	1	1	0	0	0	1	0	0	1	0	0	0	0	0	0	1	0	1	1
RALTITREXED	1	1	0	0	0	0	0	0	0	0	0	0	0	0	0	0	0	0	0	0	0	0	0	0	0	0	0	0	0	1	0	0	0	0	0	0	0	0	0	0	0	0	0	0	0	0	0	0	0
RANIMUSTINE	1	0	0	0	0	0	0	0	0	0	1	0	0	0	0	0	1	0	0	0	0	1	0	1	0	0	0	1	0	0	0	0	0	0	0	0	1	0	0	0	0	0	0	0	1	0	0	0	1
REGORAFENIB	0	1	1	0	0	1	0	0	0	0	1	0	0	1	1	1	0	1	0	1	1	1	0	1	0	0	0	1	1	1	1	1	0	1	0	0	1	0	0	1	1	0	1	0	0	1	1	0	1
RIBOCICLIB	0	1	0	0	0	0	0	1	0	0	0	1	1	1	1	1	1	0	0	1	1	1	1	1	0	1	1	0	0	0	1	1	0	1	0	1	0	0	1	0	0	0	0	0	1	0	0	1	0
RIDAFOROLIMUS	0	0	1	0	1	0	1	1	0	0	1	1	0	1	0	1	1	0	0	1	1	1	1	1	0	1	0	1	1	0	1	1	0	0	0	1	0	0	1	1	0	0	0	0	1	0	1	0	1
RIPRETINIB	0	0	1	0	0	0	1	0	0	0	1	1	0	1	1	1	1	1	0	1	0	1	1	1	0	0	0	1	0	0	1	1	0	0	0	1	1	0	0	0	1	0	1	0	0	1	1	1	1
ROMIDEPSIN	0	0	0	0	1	0	0	0	0	0	0	0	0	1	1	0	1	1	0	1	1	1	0	1	0	1	0	0	0	1	0	0	0	0	0	0	1	0	1	0	0	0	0	0	1	0	0	1	0
RUCAPARIB	1	1	0	0	1	0	1	0	0	0	0	1	0	1	0	1	0	0	0	0	1	1	0	1	0	1	0	0	0	0	1	1	0	0	0	1	1	0	0	0	1	0	1	1	1	1	1	0	0
RUXOLITINIB	0	1	0	0	0	0	1	0	0	0	1	1	1	1	0	0	1	0	0	1	1	1	1	0	0	0	1	0	0	0	0	1	0	0	0	1	0	0	0	0	0	1	0	1	0	0	0	1	0
SACITUZUMAB GOVITECAN	1	1	1	1	0	0	1	1	0	0	1	1	0	1	0	1	0	0	0	0	1	1	1	1	1	1	0	1	0	1	0	1	1	1	0	1	1	0	1	0	1	0	0	0	1	1	1	0	1
SELINEXOR	0	0	0	0	0	0	0	0	1	1	1	1	0	1	1	1	0	1	0	0	1	1	0	1	0	1	1	1	0	0	0	1	0	0	0	1	0	0	0	1	0	0	1	1	0	1	1	1	0
SELPERCATINIB	0	0	0	0	0	0	1	1	0	0	1	1	0	1	0	0	1	0	1	1	1	1	1	1	0	1	0	1	1	1	1	1	1	0	0	1	0	0	1	1	0	0	0	0	0	0	1	1	1
SELUMETINIB	0	0	0	0	0	0	1	0	0	1	0	0	0	0	0	0	0	0	0	0	0	0	0	1	0	0	0	0	0	0	1	0	0	0	0	0	0	0	0	0	0	0	0	0	0	0	0	0	0
SEMUSTINE	0	0	0	0	0	0	0	0	0	0	0	0	0	0	0	0	1	0	0	0	0	1	0	0	0	1	1	0	0	0	0	0	0	0	0	0	0	0	0	0	0	0	0	0	0	0	0	1	0
SONIDEGIB	0	0	1	0	0	0	1	1	1	0	1	1	0	1	0	1	1	0	1	1	1	1	1	1	0	1	0	0	0	0	1	1	0	0	0	1	0	0	1	1	1	0	1	0	0	1	1	1	1
SORAFENIB	0	1	1	0	0	0	0	0	0	0	1	0	0	0	0	0	0	0	0	0	0	0	0	0	0	0	0	0	0	0	0	1	0	0	0	0	0	0	0	0	0	0	0	0	0	0	0	0	0
SOTORASIB	0	1	1	0	0	0	1	1	1	0	1	1	0	1	1	1	0	1	0	1	1	1	1	0	0	1	0	1	1	1	1	1	0	0	0	0	0	0	1	0	1	0	1	0	1	1	1	1	1
STREPTOZOCIN	1	0	0	0	0	0	1	1	0	0	0	0	0	1	0	0	0	0	0	0	1	1	0	0	0	0	0	1	0	0	0	0	0	0	0	0	1	0	0	0	0	0	0	0	1	0	0	0	0
SUNITINIB	0	0	0	0	0	0	1	0	0	0	0	1	0	1	0	1	1	0	0	1	0	1	0	1	1	1	0	1	0	0	1	1	0	0	0	1	1	0	0	0	0	0	0	0	1	0	0	0	1
TALAZOPARIB	1	1	1	1	0	0	1	1	0	0	1	1	0	1	1	1	1	0	0	1	1	1	1	0	0	0	1	1	0	0	0	1	0	0	0	1	0	0	0	0	0	1	1	1	0	1	1	1	0
TAZEMETOSTAT	0	0	1	0	0	0	1	0	0	0	1	1	1	1	0	1	1	0	0	1	0	1	1	1	0	1	0	0	0	0	1	1	0	0	0	1	0	1	1	0	1	0	1	0	0	0	1	1	1
TEGAFUR	0	0	0	0	0	0	0	0	0	0	0	0	0	0	0	0	0	0	0	0	0	0	0	0	0	0	0	0	0	0	0	0	0	0	0	0	0	0	0	0	0	0	0	0	0	0	0	0	0
TEMOZOLOMIDE	0	0	0	0	0	0	0	0	0	0	0	0	0	0	0	0	0	0	0	0	0	0	0	0	0	0	0	0	0	0	0	0	0	0	0	0	0	0	0	0	0	0	0	0	0	0	0	0	0
TEMSIROLIMUS	0	1	1	0	0	1	1	0	0	0	0	1	0	1	0	1	1	0	0	1	1	1	0	1	0	1	0	1	1	0	1	1	0	0	0	1	1	0	1	1	0	0	0	0	1	0	1	0	1
TENIPOSIDE	0	1	1	0	0	0	0	1	0	0	1	1	1	1	1	1	1	0	0	0	1	1	0	1	0	1	1	1	0	0	1	1	0	0	0	1	0	0	0	1	0	0	0	0	0	1	1	1	0
TEPOTINIB	0	0	1	0	0	0	1	0	0	0	1	1	0	1	1	0	1	0	0	1	1	1	1	1	0	1	0	0	1	0	1	1	0	0	0	1	0	0	1	1	0	0	0	0	0	1	1	1	1
THIOTEPA	0	1	0	0	0	0	0	0	0	0	0	0	0	0	0	0	0	0	0	0	0	0	0	0	0	0	0	0	0	0	0	0	0	0	0	0	0	0	0	0	0	0	0	0	0	0	0	0	0
TIOGUANINE	0	0	1	0	0	0	1	0	1	0	1	0	1	1	1	1	0	0	0	1	1	0	0	1	1	1	0	1	0	0	1	1	0	0	0	1	1	0	1	0	0	0	0	1	0	0	1	1	1
TIVOZANIB	0	1	0	0	0	1	0	1	0	0	1	1	1	1	1	1	1	1	0	1	1	1	0	1	0	1	1	1	1	0	1	1	0	0	0	1	0	0	0	1	1	0	1	0	1	1	1	1	1
TOPOTECAN	1	1	1	1	1	1	1	1	1	0	1	1	0	1	1	1	0	0	0	1	1	1	1	0	0	1	0	1	0	1	1	1	0	0	0	1	0	0	0	0	1	0	0	1	1	0	0	1	1
TRABECTEDIN	1	1	1	1	0	0	1	1	0	0	1	1	0	1	0	0	0	0	0	1	1	1	1	1	1	1	0	1	0	1	1	0	0	1	0	1	1	0	1	1	0	1	0	0	1	1	1	0	1
TRAMETINIB	1	0	1	0	1	0	1	1	0	0	1	1	0	1	1	1	0	0	0	1	1	1	1	1	0	1	0	1	1	0	1	1	0	0	0	0	0	0	1	1	1	0	1	0	0	1	1	1	1
TREOSULFAN	0	0	0	0	0	0	0	0	0	0	0	0	0	0	0	0	1	0	0	0	0	1	0	0	0	0	0	0	0	0	0	0	0	0	0	1	0	0	0	0	0	0	0	0	0	0	0	0	0
TRETINOIN	1	0	1	0	0	0	1	0	0	1	1	1	1	1	1	1	0	1	1	1	1	0	0	0	0	1	1	0	0	0	0	1	0	0	0	0	0	0	0	1	0	1	0	1	0	0	0	1	1
TROFOSFAMIDE	0	0	0	0	0	0	1	0	0	0	0	1	0	1	0	0	1	0	0	0	0	0	0	0	0	0	1	0	0	0	0	1	0	0	0	0	0	0	1	0	0	0	0	0	0	0	0	0	0
TUCATINIB	0	0	1	1	0	0	0	0	0	0	1	1	1	1	1	1	1	0	0	1	1	1	1	1	0	1	1	1	0	0	1	1	0	0	0	1	0	0	0	0	0	0	0	0	0	0	1	1	0
VALRUBICIN	1	1	1	1	0	1	1	1	0	0	1	1	0	1	0	1	0	1	0	1	1	1	1	1	0	1	0	1	1	1	0	0	0	1	0	0	1	1	1	0	0	1	0	0	1	1	1	0	1
VANDETANIB	0	1	1	1	0	0	1	0	1	0	1	1	1	1	1	1	1	0	0	1	1	1	1	1	0	1	1	1	0	0	1	1	0	1	0	1	0	0	1	1	1	1	1	0	0	0	0	1	0
VELIPARIB	1	1	0	0	0	0	1	0	0	0	0	0	1	0	0	0	0	0	0	0	1	1	1	0	1	0	0	0	0	0	0	1	0	1	0	1	1	0	0	0	0	1	0	1	0	0	0	0	0
VEMURAFENIB	0	1	1	0	1	0	1	1	0	0	1	1	0	1	0	1	1	0	0	1	1	1	0	1	0	1	0	0	1	1	0	1	0	1	0	0	0	0	1	0	0	0	0	1	1	1	1	1	1
VENETOCLAX	1	1	1	1	0	0	1	1	0	0	1	1	0	1	0	0	1	0	0	1	1	1	1	1	0	1	0	1	0	0	1	1	0	0	0	1	1	0	1	1	1	1	0	0	1	0	0	0	0
VINBLASTINE	1	1	1	0	0	1	1	1	1	0	1	1	0	1	0	1	1	0	0	0	1	1	1	1	1	1	0	1	1	0	1	1	1	0	0	1	1	0	1	1	0	0	0	0	0	1	1	1	1
VINCRISTINE	1	1	1	1	1	0	1	1	1	0	1	1	0	1	0	1	1	0	1	1	1	1	1	1	1	1	0	1	0	0	1	1	0	0	0	1	1	0	1	1	0	0	0	0	1	1	1	1	1
VINDESINE	1	1	0	0	0	1	1	1	0	0	1	1	0	1	0	1	1	0	0	1	1	1	1	1	1	1	0	1	1	0	1	1	1	0	0	1	1	0	1	1	0	0	1	0	1	1	1	1	1
VINFLUNINE	1	1	1	1	0	0	1	1	1	0	1	1	0	0	0	1	1	0	0	1	1	1	1	1	1	1	0	1	0	0	1	1	1	0	0	1	0	0	1	1	0	0	0	0	1	1	1	1	1
VINORELBINE	1	1	1	0	0	0	1	1	0	0	1	1	0	0	0	1	1	0	0	1	1	1	1	1	1	1	0	1	1	0	1	1	0	0	0	1	0	0	1	1	0	0	0	0	1	0	1	1	0
VINTAFOLIDE	1	1	1	1	0	1	1	1	1	0	1	1	0	1	1	1	1	0	0	1	1	1	1	1	1	1	0	1	0	1	0	1	1	1	0	1	1	1	1	0	0	1	0	1	1	1	1	0	1
VISMODEGIB	0	1	1	0	1	0	1	1	1	0	1	1	0	1	1	1	1	0	0	0	1	1	1	1	1	1	1	1	0	0	1	1	0	0	0	1	0	0	1	1	1	0	1	0	1	1	1	1	1
VORINOSTAT	1	1	0	0	1	0	0	0	1	0	0	1	0	0	0	0	0	0	0	0	0	0	0	0	0	1	0	0	0	0	0	1	0	1	0	1	0	0	0	0	0	1	1	0	0	1	0	1	1
VOSAROXIN	1	1	0	0	0	0	0	1	0	0	0	0	0	1	1	1	1	0	0	0	1	1	0	0	0	0	1	1	0	0	0	1	1	0	0	0	0	0	0	0	1	1	0	0	1	0	1	0	1
ZANUBRUTINIB	0	0	1	0	0	0	1	1	1	0	1	1	0	1	1	1	1	0	0	1	1	1	0	1	0	1	0	0	0	0	1	1	0	0	0	1	0	0	1	0	1	0	0	0	0	1	1	1	1
The calculated MIE activity values were normalized to a cutoff value of 0.5, with 1 assigned to predictive labels for compounds with normalized predictive values > 0.5 and 0 for compounds with predictive values < 0.5.
[truncated: 4 more columns]
